# Supplementary material for: Chlorido(η6-N 2-diphenylphosphanyl-N 1,N 1-diisopropyl-4-methoxybenz­amidine-κP)(triphenylphosphane-κP)ruthenium(II) trifluoromethansulfonate acetone disolvate
Source: Acta Crystallogr Sect E Struct Rep Online. 2013 Nov 13;69(Pt 12):m659–60. doi: 10.1107/S1600536813029450 (PMC3884995; doi:10.1107/S1600536813029450)
Supplement: Supplementary file 1 [file e-69-0m659-sup1.cif]

##############################################################################
#                                                                            #
# This CIF contains the data in a paper accepted for publication in          #
# Acta Crystallographica Section E. It conforms to the requirements of       #
# Notes for Authors for Acta Crystallographica Section E, and has been       #
# peer reviewed under the auspices of the IUCr Commission on Journals.       #
#                                                                            #
# Full details of the Crystallographic Information File format               #
# are given in the paper "The Crystallographic Information File (CIF):       #
# a New Standard Archive File for Crystallography" by S. R. Hall, F. H.      #
# Allen and I. D. Brown [Acta Cryst. (1991), A47, 655-685].                  #
#                                                                            #
# The current version of the core CIF dictionary is obtainable from          #
# ftp://ftp.iucr.org/pub/cif_core.dic.                                       #
#                                                                            #
# Software is freely available for graphical display of the structure(s)     #
# in this CIF. For information consult the CIF software page                 #
# http://www.iucr.org/resources/cif/software.                                #
#                                                                            #
# This file may be used for bona fide research purposes within the           #
# scientific community so long as proper attribution is given to the journal # 
# article from which it was obtained.                                        #
#                                                                            #
##############################################################################
data_global
_audit_creation_method     SHELXL-97
_journal_date_recd_electronic     2013-09-16
_journal_date_accepted     2013-10-25
_journal_name_full     'Acta Crystallographica, Section E'
_journal_year     2013
_journal_volume     69
_journal_issue     12
_journal_page_first     m659
_journal_page_last     m660
_journal_paper_category     QM
_journal_paper_doi     10.1107/S1600536813029450
_journal_coeditor_code     CQ2007
_publ_contact_author_name     'Laure Vendier'
_publ_contact_author_address
;
Laboratoire de Chimie de Coordination
205 Route de Narbonne,
31077 Toulouse Cedex 04
France
;
_publ_contact_author_email     laure.vendier@lcc-toulouse.fr
_publ_contact_author_fax     (33)(0)5.61.55.30.03
_publ_contact_author_phone     (33)(0)5.61.33.31.18
_publ_section_title
;\
Chlorido(\h^6^-<i>N</i>^2^-diphenylphosphanyl-<i>N</i>^1^,<i>N</i>^1^-\
diisopropyl-4-methoxybenzamidine-\k<i>P</i>)(triphenylphosphane-\
\k<i>P</i>)ruthenium(II) trifluoromethansulfonate acetone disolvate
;
loop_
    _publ_author_name
    _publ_author_address
    'Manel K\'echaou-Perrot'
;
Laboratoire de Chimie de Coordination
UPR-CNRS 8241
205, route de Narbonne
31077 Toulouse cedex, France
;
    'Laure Vendier*'
;
Laboratoire de Chimie de Coordination
UPR-CNRS 8241
205, route de Narbonne
31077 Toulouse cedex, France
;
    'Alain Igau*'
;
Laboratoire de Chimie de Coordination
UPR-CNRS 8241
205, route de Narbonne
31077 Toulouse cedex, France
;
data_I
_audit_creation_method     'WinGX routine CIF_UPDATE'
_database_code_depnum_ccdc_archive     'CCDC 968713'
_chemical_name_systematic
;\
Chlorido(\h^6^-<i>N</i>^2^-diphenylphosphanyl-<i>N</i>^1^,<i>N</i>^1^-\
diisopropyl-4-methoxybenzamidine-\k<i>P</i>)(triphenylphosphane-\
\k<i>P</i>)ruthenium(II) trifluoromethansulfonate acetone disolvate
;
_chemical_formula_moiety     'C44 H46 Cl N2 O P2 Ru, 2(C3 H6 O), C F3 O3 S'
_chemical_formula_sum     'C51 H58 Cl F3 N2 O6 P2 Ru S'
_chemical_formula_iupac
                    '[Ru Cl (C18 H15 P) (C26 H31 N2 O P)] (C F3 O3 S), 2C3 H6 O'
_chemical_formula_weight     1082.51
_symmetry_cell_setting     monoclinic
_symmetry_space_group_name_H-M     'P 21/c'
_symmetry_space_group_name_Hall     '-P 2ybc'
loop_
    _symmetry_equiv_pos_as_xyz
    'x, y, z'
    'x, -y+1/2, z+1/2'
    '-x, -y, -z'
    '-x, y-1/2, -z-1/2'
_cell_length_a     11.6970(2)
_cell_length_b     15.0260(3)
_cell_length_c     29.7770(6)
_cell_angle_alpha     90
_cell_angle_beta     99.864(2)
_cell_angle_gamma     90
_cell_volume     5156.21(17)
_cell_formula_units_Z     4
_cell_measurement_reflns_used     14433
_cell_measurement_theta_min     3.3094
_cell_measurement_theta_max     29.1029
_cell_measurement_temperature     180(2)
_exptl_crystal_description     parallelepiped
_exptl_crystal_colour     yellow
_exptl_crystal_size_max     0.19
_exptl_crystal_size_mid     0.1
_exptl_crystal_size_min     0.03
_exptl_crystal_density_diffrn     1.394
_exptl_crystal_density_method     'not measured'
_exptl_crystal_F_000     2240
_exptl_absorpt_coefficient_mu     0.518
_exptl_absorpt_correction_type     multi-scan
_exptl_absorpt_process_details
;
(CrysAlis RED; Oxford Diffraction, 2010)
;
_exptl_absorpt_correction_T_min     0.9325
_exptl_absorpt_correction_T_max     0.9817
_exptl_special_details     ?
_diffrn_ambient_temperature     180(2)
_diffrn_radiation_type     MoK\a
_diffrn_radiation_wavelength     0.71073
_diffrn_radiation_monochromator     graphite
_diffrn_measurement_device_type
                               'Oxford Diffraction Xcalibur (Eos, Gemini ultra)'
_diffrn_measurement_method     '\w scans'
_diffrn_detector_area_resol_mean     16.1978
_diffrn_reflns_number     43527
_diffrn_reflns_av_R_equivalents     0.0457
_diffrn_reflns_theta_min     3.32
_diffrn_reflns_theta_max     26.37
_diffrn_reflns_theta_full     26.37
_diffrn_measured_fraction_theta_max     0.998
_diffrn_measured_fraction_theta_full     0.998
_diffrn_reflns_limit_h_min     -14
_diffrn_reflns_limit_h_max     14
_diffrn_reflns_limit_k_min     -18
_diffrn_reflns_limit_k_max     18
_diffrn_reflns_limit_l_min     -37
_diffrn_reflns_limit_l_max     36
_refine_special_details
;
Refinement of <i>F</i>^2^ against ALL reflections. The weighted <i>R</i>-factor
<i>wR</i> and goodness of fit <i>S</i> are based on <i>F</i>^2^, conventional
<i>R</i>-factors <i>R</i> are based on <i>F</i>, with <i>F</i> set to zero for
negative <i>F</i>^2^. The threshold expression of <i>F</i>^2^ >
\s(<i>F</i>^2^) is used only for calculating <i>R</i>-factors(gt) <i>etc</i>.
and is not relevant to the choice of reflections for refinement.
<i>R</i>-factors based on <i>F</i>^2^ are statistically about twice as large
as those based on <i>F</i>, and <i>R</i>- factors based on ALL data will be
even larger.
;
_reflns_number_total     10532
_reflns_number_gt     8192
_reflns_threshold_expression     >2sigma(I)
_refine_ls_structure_factor_coef     Fsqd
_refine_ls_matrix_type     full
_refine_ls_R_factor_all     0.0626
_refine_ls_R_factor_gt     0.0428
_refine_ls_wR_factor_gt     0.0827
_refine_ls_wR_factor_ref     0.0892
_refine_ls_goodness_of_fit_ref     1.092
_refine_ls_restrained_S_all     1.092
_refine_ls_number_reflns     10532
_refine_ls_number_parameters     608
_refine_ls_number_restraints     0
_refine_ls_hydrogen_treatment     constr
_refine_ls_weighting_scheme     calc
_refine_ls_weighting_details
         'calc w=1/[\s^2^(Fo^2^)+(0.0251P)^2^+6.3129P] where P=(Fo^2^+2Fc^2^)/3'
_atom_sites_solution_hydrogens     geom
_atom_sites_solution_primary     direct
_atom_sites_solution_secondary     difmap
_refine_ls_shift/su_max     0.001
_refine_ls_shift/su_mean     0
_refine_diff_density_max     0.485
_refine_diff_density_min     -0.366
_refine_ls_extinction_method     none
loop_
    _atom_type_symbol
    _atom_type_description
    _atom_type_scat_dispersion_real
    _atom_type_scat_dispersion_imag
    _atom_type_scat_source
    C C 0.0033 0.0016 'International Tables Vol C Tables 4.2.6.8 and 6.1.1.4'
    H H 0 0 'International Tables Vol C Tables 4.2.6.8 and 6.1.1.4'
    N N 0.0061 0.0033 'International Tables Vol C Tables 4.2.6.8 and 6.1.1.4'
    O O 0.0106 0.006 'International Tables Vol C Tables 4.2.6.8 and 6.1.1.4'
    P P 0.1023 0.0942 'International Tables Vol C Tables 4.2.6.8 and 6.1.1.4'
    S S 0.1246 0.1234 'International Tables Vol C Tables 4.2.6.8 and 6.1.1.4'
    Cl Cl 0.1484 0.1585 'International Tables Vol C Tables 4.2.6.8 and 6.1.1.4'
    Ru Ru -1.2594 0.8363 'International Tables Vol C Tables 4.2.6.8 and 6.1.1.4'
    F F 0.0171 0.0103 'International Tables Vol C Tables 4.2.6.8 and 6.1.1.4'
_computing_data_collection     'CrysAlis  CCD (Oxford Diffraction, 2010)'
_computing_cell_refinement     'CrysAlis  CCD (Oxford Diffraction, 2010)'
_computing_data_reduction     'CrysAlis RED (Oxford Diffraction, 2010)'
_computing_structure_solution     'SIR92 (Altomare <i>et al.</i>, 1994)'
_computing_structure_refinement     'SHELXL97 (Sheldrick, 2008)'
_computing_molecular_graphics     'Ortep-3 for Windows (Farrugia, 2012)'
_computing_publication_material
                                   'WinGX publication routines (Farrugia, 2012)'
loop_
    _atom_site_type_symbol
    _atom_site_label
    _atom_site_fract_x
    _atom_site_fract_y
    _atom_site_fract_z
    _atom_site_U_iso_or_equiv
    _atom_site_adp_type
    _atom_site_calc_flag
    _atom_site_refinement_flags
    _atom_site_occupancy
    _atom_site_symmetry_multiplicity
    _atom_site_disorder_assembly
    _atom_site_disorder_group
    C C1 0.7448(2) 0.64736(19) 0.33547(10) 0.0191(6) Uani d . 1 1 . .
    C C2 0.9016(3) 0.5770(2) 0.38976(11) 0.0304(7) Uani d . 1 1 . .
    H H2 0.94 0.5174 0.3911 0.036 Uiso calc R 1 1 . .
    C C3 0.8536(3) 0.5865(3) 0.43390(11) 0.0438(9) Uani d . 1 1 . .
    H H3A 0.7945 0.5407 0.4351 0.066 Uiso calc R 1 1 . .
    H H3B 0.8187 0.6456 0.4351 0.066 Uiso calc R 1 1 . .
    H H3C 0.9167 0.5793 0.4599 0.066 Uiso calc R 1 1 . .
    C C4 0.9954(3) 0.6449(3) 0.38473(14) 0.0451(10) Uani d . 1 1 . .
    H H4A 1.0228 0.6349 0.3558 0.068 Uiso calc R 1 1 . .
    H H4B 1.0604 0.6383 0.4101 0.068 Uiso calc R 1 1 . .
    H H4C 0.9633 0.7051 0.3851 0.068 Uiso calc R 1 1 . .
    C C5 0.7945(3) 0.4909(2) 0.32253(10) 0.0258(7) Uani d . 1 1 . .
    H H5 0.7267 0.4988 0.2974 0.031 Uiso calc R 1 1 . .
    C C6 0.9004(3) 0.4730(2) 0.30033(13) 0.0407(9) Uani d . 1 1 . .
    H H6A 0.9139 0.5241 0.2814 0.061 Uiso calc R 1 1 . .
    H H6B 0.8869 0.4196 0.2812 0.061 Uiso calc R 1 1 . .
    H H6C 0.9686 0.4638 0.324 0.061 Uiso calc R 1 1 . .
    C C7 0.7657(3) 0.4149(2) 0.35213(12) 0.0344(8) Uani d . 1 1 . .
    H H7A 0.6966 0.4301 0.3651 0.052 Uiso calc R 1 1 . .
    H H7B 0.8312 0.4045 0.3769 0.052 Uiso calc R 1 1 . .
    H H7C 0.7506 0.3609 0.3336 0.052 Uiso calc R 1 1 . .
    C C8 0.6649(2) 0.64521(18) 0.28973(9) 0.0175(6) Uani d . 1 1 . .
    C C9 0.5538(2) 0.60572(18) 0.28247(10) 0.0185(6) Uani d . 1 1 . .
    H H9 0.5249 0.575 0.3082 0.022 Uiso calc R 1 1 . .
    C C10 0.4784(3) 0.61740(18) 0.23983(10) 0.0205(6) Uani d . 1 1 . .
    H H10 0.395 0.6004 0.2374 0.025 Uiso calc R 1 1 . .
    C C11 0.5109(3) 0.66996(19) 0.20556(9) 0.0204(6) Uani d . 1 1 . .
    C C12 0.6224(2) 0.71251(19) 0.21369(10) 0.0201(6) Uani d . 1 1 . .
    H H12 0.6403 0.76 0.1924 0.024 Uiso calc R 1 1 . .
    C C13 0.7009(2) 0.69499(18) 0.25352(9) 0.0192(6) Uani d . 1 1 . .
    H H13 0.7749 0.7296 0.2599 0.023 Uiso calc R 1 1 . .
    C C14 0.6426(2) 0.86642(18) 0.38598(10) 0.0191(6) Uani d . 1 1 . .
    C C15 0.6010(3) 0.95355(19) 0.38091(11) 0.0242(7) Uani d . 1 1 . .
    H H15 0.5835 0.9793 0.3514 0.029 Uiso calc R 1 1 . .
    C C16 0.5853(3) 1.0024(2) 0.41863(12) 0.0326(8) Uani d . 1 1 . .
    H H16 0.5574 1.0618 0.4151 0.039 Uiso calc R 1 1 . .
    C C17 0.6101(3) 0.9647(2) 0.46174(12) 0.0354(8) Uani d . 1 1 . .
    H H17 0.5991 0.9986 0.4876 0.042 Uiso calc R 1 1 . .
    C C18 0.6506(3) 0.8787(2) 0.46733(11) 0.0345(8) Uani d . 1 1 . .
    H H18 0.6674 0.8532 0.4969 0.041 Uiso calc R 1 1 . .
    C C19 0.6669(3) 0.8291(2) 0.42919(10) 0.0269(7) Uani d . 1 1 . .
    H H19 0.6947 0.7697 0.4329 0.032 Uiso calc R 1 1 . .
    C C20 0.7844(2) 0.88336(18) 0.32068(10) 0.0205(6) Uani d . 1 1 . .
    C C21 0.7796(3) 0.9194(2) 0.27773(11) 0.0277(7) Uani d . 1 1 . .
    H H21 0.7153 0.9072 0.2544 0.033 Uiso calc R 1 1 . .
    C C22 0.8695(3) 0.9736(2) 0.26888(13) 0.0389(9) Uani d . 1 1 . .
    H H22 0.8669 0.9983 0.2393 0.047 Uiso calc R 1 1 . .
    C C23 0.9623(3) 0.9917(2) 0.30272(13) 0.0386(9) Uani d . 1 1 . .
    H H23 1.0229 1.0293 0.2964 0.046 Uiso calc R 1 1 . .
    C C24 0.9680(3) 0.9559(2) 0.34557(13) 0.0385(9) Uani d . 1 1 . .
    H H24 1.0325 0.9683 0.3687 0.046 Uiso calc R 1 1 . .
    C C25 0.8796(3) 0.9019(2) 0.35462(11) 0.0311(7) Uani d . 1 1 . .
    H H25 0.8834 0.877 0.3842 0.037 Uiso calc R 1 1 . .
    C C26 0.4576(3) 0.7429(2) 0.13336(11) 0.0361(8) Uani d . 1 1 . .
    H H26A 0.3943 0.7423 0.1071 0.054 Uiso calc R 1 1 . .
    H H26B 0.5305 0.7271 0.1233 0.054 Uiso calc R 1 1 . .
    H H26C 0.4644 0.8025 0.1469 0.054 Uiso calc R 1 1 . .
    C C27 0.2384(2) 0.75490(18) 0.27688(9) 0.0189(6) Uani d . 1 1 . .
    C C28 0.2233(3) 0.73245(18) 0.23098(10) 0.0221(6) Uani d . 1 1 . .
    H H28 0.2892 0.7226 0.2169 0.027 Uiso calc R 1 1 . .
    C C29 0.1127(3) 0.72436(19) 0.20550(10) 0.0259(7) Uani d . 1 1 . .
    H H29 0.1033 0.7086 0.1742 0.031 Uiso calc R 1 1 . .
    C C30 0.0166(3) 0.7391(2) 0.22557(11) 0.0294(7) Uani d . 1 1 . .
    H H30 -0.0591 0.7333 0.2082 0.035 Uiso calc R 1 1 . .
    C C31 0.0305(3) 0.7624(2) 0.27103(11) 0.0291(7) Uani d . 1 1 . .
    H H31 -0.0358 0.7735 0.2847 0.035 Uiso calc R 1 1 . .
    C C32 0.1399(3) 0.76975(19) 0.29674(11) 0.0246(7) Uani d . 1 1 . .
    H H32 0.1485 0.785 0.3281 0.029 Uiso calc R 1 1 . .
    C C33 0.3814(2) 0.65650(18) 0.34787(10) 0.0192(6) Uani d . 1 1 . .
    C C34 0.4756(3) 0.6391(2) 0.38184(10) 0.0239(7) Uani d . 1 1 . .
    H H34 0.5316 0.6842 0.3909 0.029 Uiso calc R 1 1 . .
    C C35 0.4885(3) 0.5561(2) 0.40268(11) 0.0327(8) Uani d . 1 1 . .
    H H35 0.5533 0.5445 0.4259 0.039 Uiso calc R 1 1 . .
    C C36 0.4065(3) 0.4902(2) 0.38956(12) 0.0391(9) Uani d . 1 1 . .
    H H36 0.4157 0.4332 0.4035 0.047 Uiso calc R 1 1 . .
    C C37 0.3121(3) 0.5075(2) 0.35641(13) 0.0408(9) Uani d . 1 1 . .
    H H37 0.2559 0.4623 0.3476 0.049 Uiso calc R 1 1 . .
    C C38 0.2983(3) 0.59039(19) 0.33575(11) 0.0271(7) Uani d . 1 1 . .
    H H38 0.232 0.6021 0.3133 0.033 Uiso calc R 1 1 . .
    C C39 0.3551(2) 0.84996(18) 0.35094(10) 0.0179(6) Uani d . 1 1 . .
    C C40 0.3472(3) 0.8362(2) 0.39642(10) 0.0245(7) Uani d . 1 1 . .
    H H40 0.3655 0.7796 0.41 0.029 Uiso calc R 1 1 . .
    C C41 0.3125(3) 0.9056(2) 0.42219(11) 0.0323(8) Uani d . 1 1 . .
    H H41 0.3073 0.8958 0.4533 0.039 Uiso calc R 1 1 . .
    C C42 0.2858(3) 0.9876(2) 0.40318(12) 0.0317(8) Uani d . 1 1 . .
    H H42 0.262 1.0344 0.4209 0.038 Uiso calc R 1 1 . .
    C C43 0.2936(3) 1.0015(2) 0.35794(11) 0.0296(7) Uani d . 1 1 . .
    H H43 0.2751 1.0583 0.3447 0.035 Uiso calc R 1 1 . .
    C C44 0.3281(3) 0.93381(19) 0.33178(11) 0.0246(7) Uani d . 1 1 . .
    H H44 0.3334 0.9443 0.3007 0.03 Uiso calc R 1 1 . .
    C C50 0.8526(4) 0.6788(3) 0.56855(15) 0.0553(11) Uani d . 1 1 . .
    C C66 0.6369(3) 0.3577(3) 0.48420(13) 0.0424(9) Uani d . 1 1 . .
    C C67 0.7339(4) 0.3712(3) 0.52314(14) 0.0592(12) Uani d . 1 1 . .
    H H67A 0.7881 0.4154 0.5147 0.089 Uiso calc R 1 1 . .
    H H67B 0.7747 0.3147 0.5306 0.089 Uiso calc R 1 1 . .
    H H67C 0.7027 0.3924 0.5497 0.089 Uiso calc R 1 1 . .
    C C68 0.5406(4) 0.2982(3) 0.49175(13) 0.0580(12) Uani d . 1 1 . .
    H H68A 0.4793 0.2993 0.4648 0.087 Uiso calc R 1 1 . .
    H H68B 0.5092 0.3186 0.5184 0.087 Uiso calc R 1 1 . .
    H H68C 0.5698 0.2372 0.497 0.087 Uiso calc R 1 1 . .
    C C69 0.8491(5) 0.1454(4) 0.4658(2) 0.0786(16) Uani d . 1 1 . .
    C C70 0.8658(6) 0.1162(6) 0.4222(3) 0.175(5) Uani d . 1 1 . .
    H H70A 0.8907 0.0538 0.424 0.263 Uiso calc R 1 1 . .
    H H70B 0.9254 0.1528 0.4118 0.263 Uiso calc R 1 1 . .
    H H70C 0.7928 0.1216 0.4007 0.263 Uiso calc R 1 1 . .
    C C71 0.9401(7) 0.1297(7) 0.5068(3) 0.190(5) Uani d . 1 1 . .
    H H71A 1.0076 0.1674 0.505 0.285 Uiso calc R 1 1 . .
    H H71B 0.9636 0.0671 0.5078 0.285 Uiso calc R 1 1 . .
    H H71C 0.9089 0.1444 0.5344 0.285 Uiso calc R 1 1 . .
    N N1 0.7535(2) 0.72111(15) 0.35940(8) 0.0198(5) Uani d . 1 1 . .
    N N2 0.8092(2) 0.57553(15) 0.34877(8) 0.0213(5) Uani d . 1 1 . .
    O O1 0.43348(18) 0.67901(14) 0.16692(7) 0.0263(5) Uani d . 1 1 . .
    O O2 0.7757(2) 0.70212(17) 0.64312(8) 0.0464(7) Uani d . 1 1 . .
    O O3 0.8895(2) 0.81958(17) 0.61752(9) 0.0490(7) Uani d . 1 1 . .
    O O4 0.6950(2) 0.79177(18) 0.57825(9) 0.0502(7) Uani d . 1 1 . .
    O O5 0.7618(4) 0.1818(3) 0.47194(14) 0.1011(13) Uani d . 1 1 . .
    O O6 0.6368(3) 0.3922(2) 0.44746(10) 0.0660(9) Uani d . 1 1 . .
    P P1 0.67390(6) 0.80800(5) 0.33617(2) 0.01691(15) Uani d . 1 1 . .
    P P2 0.38071(6) 0.75812(5) 0.31383(2) 0.01565(15) Uani d . 1 1 . .
    S S1 0.79746(7) 0.75662(6) 0.60604(3) 0.02905(17) Uani d . 1 1 . .
    Cl Cl1 0.47598(6) 0.89077(5) 0.24250(3) 0.02359(16) Uani d . 1 1 . .
    Ru Ru1 0.541225(18) 0.750672(15) 0.276075(7) 0.01445(6) Uani d . 1 1 . .
    F F1 0.9469(3) 0.6396(3) 0.58828(13) 0.1238(14) Uani d . 1 1 . .
    F F2 0.8779(3) 0.7198(2) 0.53197(10) 0.0985(11) Uani d . 1 1 . .
    F F3 0.7758(3) 0.61686(19) 0.55310(11) 0.0963(11) Uani d . 1 1 . .
loop_
    _atom_site_aniso_label
    _atom_site_aniso_U_11
    _atom_site_aniso_U_22
    _atom_site_aniso_U_33
    _atom_site_aniso_U_12
    _atom_site_aniso_U_13
    _atom_site_aniso_U_23
    C1 0.0157(15) 0.0222(15) 0.0200(15) 0.0012(11) 0.0046(12) 0.0035(12)
    C2 0.0301(18) 0.0293(17) 0.0266(17) 0.0070(14) -0.0094(14) 0.0016(14)
    C3 0.056(2) 0.048(2) 0.0244(19) 0.0118(19) -0.0037(17) 0.0037(16)
    C4 0.0236(19) 0.050(2) 0.055(2) -0.0009(16) -0.0121(17) 0.0023(19)
    C5 0.0280(17) 0.0241(16) 0.0236(16) 0.0078(13) -0.0003(13) -0.0030(13)
    C6 0.049(2) 0.0341(19) 0.044(2) 0.0098(17) 0.0218(19) -0.0033(17)
    C7 0.042(2) 0.0266(17) 0.0345(19) -0.0002(15) 0.0060(16) -0.0032(15)
    C8 0.0199(15) 0.0151(13) 0.0169(14) 0.0050(11) 0.0018(12) -0.0028(11)
    C9 0.0196(15) 0.0146(13) 0.0218(15) 0.0036(11) 0.0054(12) -0.0022(12)
    C10 0.0202(16) 0.0174(14) 0.0235(16) 0.0007(12) 0.0030(13) -0.0045(12)
    C11 0.0236(16) 0.0217(15) 0.0154(14) 0.0044(12) 0.0021(12) -0.0049(12)
    C12 0.0217(15) 0.0215(14) 0.0190(15) 0.0016(12) 0.0084(12) -0.0006(12)
    C13 0.0191(15) 0.0178(14) 0.0215(15) 0.0011(11) 0.0061(12) -0.0032(12)
    C14 0.0185(15) 0.0201(14) 0.0183(15) -0.0054(12) 0.0023(12) -0.0045(12)
    C15 0.0250(16) 0.0230(15) 0.0254(16) -0.0038(13) 0.0067(13) -0.0032(13)
    C16 0.0284(18) 0.0292(17) 0.041(2) -0.0048(14) 0.0094(16) -0.0125(15)
    C17 0.0316(19) 0.046(2) 0.0299(19) -0.0055(16) 0.0086(15) -0.0211(16)
    C18 0.0312(19) 0.052(2) 0.0202(17) -0.0044(16) 0.0037(14) -0.0052(15)
    C19 0.0269(17) 0.0304(17) 0.0231(16) -0.0016(14) 0.0031(13) -0.0014(13)
    C20 0.0163(15) 0.0194(14) 0.0271(16) -0.0002(11) 0.0076(13) -0.0045(12)
    C21 0.0203(16) 0.0284(16) 0.0342(18) 0.0007(13) 0.0039(14) 0.0056(14)
    C22 0.0297(19) 0.039(2) 0.049(2) -0.0015(16) 0.0086(17) 0.0215(17)
    C23 0.0243(18) 0.0335(19) 0.061(3) -0.0082(15) 0.0157(18) 0.0018(18)
    C24 0.0279(19) 0.046(2) 0.042(2) -0.0157(16) 0.0072(16) -0.0125(17)
    C25 0.0250(17) 0.044(2) 0.0243(17) -0.0107(15) 0.0038(14) -0.0059(15)
    C26 0.0392(19) 0.046(2) 0.0219(16) 0.0074(17) 0.0023(14) 0.0078(16)
    C27 0.0176(13) 0.0141(13) 0.0241(14) -0.0003(12) 0.0012(11) 0.0016(13)
    C28 0.0212(15) 0.0218(16) 0.0236(15) 0.0021(12) 0.0044(12) 0.0017(12)
    C29 0.0294(17) 0.0260(16) 0.0206(16) -0.0004(13) -0.0006(13) 0.0016(12)
    C30 0.0169(15) 0.0321(18) 0.0364(18) -0.0040(14) -0.0038(13) 0.0035(15)
    C31 0.0193(15) 0.0329(18) 0.0359(18) -0.0004(13) 0.0067(13) -0.0024(15)
    C32 0.0211(15) 0.0268(17) 0.0261(16) -0.0025(12) 0.0051(13) -0.0033(13)
    C33 0.0211(15) 0.0182(14) 0.0200(15) 0.0014(12) 0.0081(12) 0.0021(12)
    C34 0.0244(16) 0.0253(16) 0.0218(16) -0.0017(13) 0.0037(13) 0.0028(13)
    C35 0.035(2) 0.0354(19) 0.0270(18) 0.0088(15) 0.0036(15) 0.0093(15)
    C36 0.054(2) 0.0227(17) 0.041(2) 0.0006(16) 0.0093(18) 0.0113(15)
    C37 0.047(2) 0.0257(18) 0.048(2) -0.0117(16) 0.0049(19) 0.0059(16)
    C38 0.0298(18) 0.0222(16) 0.0285(17) -0.0042(13) 0.0029(14) 0.0022(13)
    C39 0.0131(14) 0.0195(14) 0.0219(15) -0.0013(11) 0.0049(12) -0.0042(12)
    C40 0.0284(17) 0.0225(15) 0.0228(16) -0.0016(13) 0.0053(13) -0.0031(13)
    C41 0.040(2) 0.0370(19) 0.0218(17) -0.0055(16) 0.0101(15) -0.0102(14)
    C42 0.0297(18) 0.0280(17) 0.038(2) 0.0010(14) 0.0091(15) -0.0142(15)
    C43 0.0321(18) 0.0192(15) 0.037(2) 0.0043(13) 0.0053(15) -0.0043(14)
    C44 0.0258(17) 0.0241(16) 0.0246(16) -0.0010(13) 0.0062(13) 0.0027(13)
    C50 0.065(3) 0.052(3) 0.054(3) 0.012(2) 0.025(2) -0.001(2)
    C66 0.048(2) 0.045(2) 0.032(2) 0.0074(18) 0.0013(17) 0.0012(17)
    C67 0.055(3) 0.071(3) 0.047(3) -0.010(2) -0.003(2) -0.006(2)
    C68 0.049(3) 0.087(3) 0.036(2) -0.015(2) -0.0002(19) 0.000(2)
    C69 0.085(4) 0.060(3) 0.099(5) -0.006(3) 0.041(4) 0.006(3)
    C70 0.124(6) 0.267(11) 0.164(7) -0.105(7) 0.107(6) -0.131(7)
    C71 0.118(7) 0.263(13) 0.188(10) 0.034(8) 0.023(7) 0.105(9)
    N1 0.0192(13) 0.0201(12) 0.0185(12) 0.0007(10) -0.0012(10) -0.0019(10)
    N2 0.0218(13) 0.0195(12) 0.0205(13) 0.0044(10) -0.0024(11) -0.0015(10)
    O1 0.0259(12) 0.0333(12) 0.0179(11) 0.0001(9) -0.0014(9) -0.0020(9)
    O2 0.0642(18) 0.0409(15) 0.0380(14) -0.0084(13) 0.0201(13) 0.0028(12)
    O3 0.0382(15) 0.0519(16) 0.0543(17) -0.0170(13) 0.0010(13) 0.0013(14)
    O4 0.0375(15) 0.0547(16) 0.0525(17) 0.0067(13) -0.0086(13) 0.0005(14)
    O5 0.114(3) 0.095(3) 0.098(3) 0.025(3) 0.031(3) -0.019(2)
    O6 0.081(2) 0.064(2) 0.0507(19) 0.0075(17) 0.0058(17) 0.0228(16)
    P1 0.0171(4) 0.0170(3) 0.0162(4) -0.0007(3) 0.0016(3) -0.0014(3)
    P2 0.0156(3) 0.0150(3) 0.0165(3) -0.0006(3) 0.0029(3) -0.0002(3)
    S1 0.0282(4) 0.0303(4) 0.0283(4) -0.0015(4) 0.0040(3) 0.0004(4)
    Cl1 0.0252(4) 0.0190(3) 0.0264(4) 0.0033(3) 0.0040(3) 0.0059(3)
    Ru1 0.01440(11) 0.01440(10) 0.01446(11) 0.00007(9) 0.00221(8) -0.00016(10)
    F1 0.113(3) 0.133(3) 0.129(3) 0.091(2) 0.028(2) -0.004(2)
    F2 0.139(3) 0.111(2) 0.0626(18) -0.002(2) 0.065(2) -0.0061(17)
    F3 0.139(3) 0.0638(18) 0.097(2) -0.0247(19) 0.050(2) -0.0467(17)
_geom_special_details
;
All e.s.d.'s (except the e.s.d. in the dihedral angle between two l.s. planes)
are estimated using the full covariance matrix. The cell e.s.d.'s are taken
into account individually in the estimation of e.s.d.'s in distances, angles
and torsion angles; correlations between e.s.d.'s in cell parameters are only
used when they are defined by crystal symmetry. An approximate (isotropic)
treatment of cell e.s.d.'s is used for estimating e.s.d.'s involving l.s.
planes.
;
loop_
    _geom_bond_atom_site_label_1
    _geom_bond_atom_site_label_2
    _geom_bond_site_symmetry_2
    _geom_bond_distance
    _geom_bond_publ_flag
    C1 N1 . 1.312(4) ?
    C1 N2 . 1.337(4) ?
    C1 C8 . 1.514(4) ?
    C2 N2 . 1.486(4) ?
    C2 C3 . 1.522(5) ?
    C2 C4 . 1.523(5) ?
    C2 H2 . 1 ?
    C3 H3A . 0.98 ?
    C3 H3B . 0.98 ?
    C3 H3C . 0.98 ?
    C4 H4A . 0.98 ?
    C4 H4B . 0.98 ?
    C4 H4C . 0.98 ?
    C5 N2 . 1.487(4) ?
    C5 C7 . 1.516(4) ?
    C5 C6 . 1.524(4) ?
    C5 H5 . 1 ?
    C6 H6A . 0.98 ?
    C6 H6B . 0.98 ?
    C6 H6C . 0.98 ?
    C7 H7A . 0.98 ?
    C7 H7B . 0.98 ?
    C7 H7C . 0.98 ?
    C8 C9 . 1.411(4) ?
    C8 C13 . 1.434(4) ?
    C8 Ru1 . 2.137(3) ?
    C9 C10 . 1.427(4) ?
    C9 Ru1 . 2.189(3) ?
    C9 H9 . 1 ?
    C10 C11 . 1.394(4) ?
    C10 Ru1 . 2.333(3) ?
    C10 H10 . 1 ?
    C11 O1 . 1.344(3) ?
    C11 C12 . 1.435(4) ?
    C11 Ru1 . 2.398(3) ?
    C12 C13 . 1.395(4) ?
    C12 Ru1 . 2.299(3) ?
    C12 H12 . 1 ?
    C13 Ru1 . 2.252(3) ?
    C13 H13 . 1 ?
    C14 C19 . 1.388(4) ?
    C14 C15 . 1.396(4) ?
    C14 P1 . 1.814(3) ?
    C15 C16 . 1.380(4) ?
    C15 H15 . 0.95 ?
    C16 C17 . 1.388(5) ?
    C16 H16 . 0.95 ?
    C17 C18 . 1.377(5) ?
    C17 H17 . 0.95 ?
    C18 C19 . 1.398(4) ?
    C18 H18 . 0.95 ?
    C19 H19 . 0.95 ?
    C20 C21 . 1.381(4) ?
    C20 C25 . 1.398(4) ?
    C20 P1 . 1.836(3) ?
    C21 C22 . 1.391(4) ?
    C21 H21 . 0.95 ?
    C22 C23 . 1.375(5) ?
    C22 H22 . 0.95 ?
    C23 C24 . 1.376(5) ?
    C23 H23 . 0.95 ?
    C24 C25 . 1.377(4) ?
    C24 H24 . 0.95 ?
    C25 H25 . 0.95 ?
    C26 O1 . 1.448(4) ?
    C26 H26A . 0.98 ?
    C26 H26B . 0.98 ?
    C26 H26C . 0.98 ?
    C27 C28 . 1.389(4) ?
    C27 C32 . 1.401(4) ?
    C27 P2 . 1.832(3) ?
    C28 C29 . 1.388(4) ?
    C28 H28 . 0.95 ?
    C29 C30 . 1.379(4) ?
    C29 H29 . 0.95 ?
    C30 C31 . 1.380(4) ?
    C30 H30 . 0.95 ?
    C31 C32 . 1.378(4) ?
    C31 H31 . 0.95 ?
    C32 H32 . 0.95 ?
    C33 C34 . 1.387(4) ?
    C33 C38 . 1.394(4) ?
    C33 P2 . 1.832(3) ?
    C34 C35 . 1.389(4) ?
    C34 H34 . 0.95 ?
    C35 C36 . 1.387(5) ?
    C35 H35 . 0.95 ?
    C36 C37 . 1.374(5) ?
    C36 H36 . 0.95 ?
    C37 C38 . 1.387(4) ?
    C37 H37 . 0.95 ?
    C38 H38 . 0.95 ?
    C39 C40 . 1.388(4) ?
    C39 C44 . 1.397(4) ?
    C39 P2 . 1.824(3) ?
    C40 C41 . 1.395(4) ?
    C40 H40 . 0.95 ?
    C41 C42 . 1.370(5) ?
    C41 H41 . 0.95 ?
    C42 C43 . 1.382(5) ?
    C42 H42 . 0.95 ?
    C43 C44 . 1.382(4) ?
    C43 H43 . 0.95 ?
    C44 H44 . 0.95 ?
    C50 F1 . 1.299(5) ?
    C50 F3 . 1.320(5) ?
    C50 F2 . 1.328(5) ?
    C50 S1 . 1.810(4) ?
    C66 O6 . 1.210(4) ?
    C66 C68 . 1.486(5) ?
    C66 C67 . 1.490(5) ?
    C67 H67A . 0.98 ?
    C67 H67B . 0.98 ?
    C67 H67C . 0.98 ?
    C68 H68A . 0.98 ?
    C68 H68B . 0.98 ?
    C68 H68C . 0.98 ?
    C69 O5 . 1.199(6) ?
    C69 C70 . 1.416(8) ?
    C69 C71 . 1.493(9) ?
    C70 H70A . 0.98 ?
    C70 H70B . 0.98 ?
    C70 H70C . 0.98 ?
    C71 H71A . 0.98 ?
    C71 H71B . 0.98 ?
    C71 H71C . 0.98 ?
    N1 P1 . 1.682(2) ?
    O2 S1 . 1.432(2) ?
    O3 S1 . 1.430(2) ?
    O4 S1 . 1.435(3) ?
    P1 Ru1 . 2.3240(8) ?
    P2 Ru1 . 2.3505(7) ?
    Cl1 Ru1 . 2.3984(7) ?
loop_
    _geom_angle_atom_site_label_1
    _geom_angle_atom_site_label_2
    _geom_angle_atom_site_label_3
    _geom_angle_site_symmetry_1
    _geom_angle_site_symmetry_3
    _geom_angle
    _geom_angle_publ_flag
    N1 C1 N2 . . 122.3(3) ?
    N1 C1 C8 . . 119.0(2) ?
    N2 C1 C8 . . 118.6(2) ?
    N2 C2 C3 . . 112.7(3) ?
    N2 C2 C4 . . 111.4(3) ?
    C3 C2 C4 . . 113.6(3) ?
    N2 C2 H2 . . 106.2 ?
    C3 C2 H2 . . 106.2 ?
    C4 C2 H2 . . 106.2 ?
    C2 C3 H3A . . 109.5 ?
    C2 C3 H3B . . 109.5 ?
    H3A C3 H3B . . 109.5 ?
    C2 C3 H3C . . 109.5 ?
    H3A C3 H3C . . 109.5 ?
    H3B C3 H3C . . 109.5 ?
    C2 C4 H4A . . 109.5 ?
    C2 C4 H4B . . 109.5 ?
    H4A C4 H4B . . 109.5 ?
    C2 C4 H4C . . 109.5 ?
    H4A C4 H4C . . 109.5 ?
    H4B C4 H4C . . 109.5 ?
    N2 C5 C7 . . 110.9(2) ?
    N2 C5 C6 . . 110.5(3) ?
    C7 C5 C6 . . 113.4(3) ?
    N2 C5 H5 . . 107.3 ?
    C7 C5 H5 . . 107.3 ?
    C6 C5 H5 . . 107.3 ?
    C5 C6 H6A . . 109.5 ?
    C5 C6 H6B . . 109.5 ?
    H6A C6 H6B . . 109.5 ?
    C5 C6 H6C . . 109.5 ?
    H6A C6 H6C . . 109.5 ?
    H6B C6 H6C . . 109.5 ?
    C5 C7 H7A . . 109.5 ?
    C5 C7 H7B . . 109.5 ?
    H7A C7 H7B . . 109.5 ?
    C5 C7 H7C . . 109.5 ?
    H7A C7 H7C . . 109.5 ?
    H7B C7 H7C . . 109.5 ?
    C9 C8 C13 . . 119.1(3) ?
    C9 C8 C1 . . 123.8(2) ?
    C13 C8 C1 . . 116.7(2) ?
    C9 C8 Ru1 . . 72.97(16) ?
    C13 C8 Ru1 . . 75.33(16) ?
    C1 C8 Ru1 . . 116.66(18) ?
    C8 C9 C10 . . 119.8(3) ?
    C8 C9 Ru1 . . 68.97(15) ?
    C10 C9 Ru1 . . 77.18(16) ?
    C8 C9 H9 . . 120 ?
    C10 C9 H9 . . 120 ?
    Ru1 C9 H9 . . 120 ?
    C11 C10 C9 . . 121.1(3) ?
    C11 C10 Ru1 . . 75.44(16) ?
    C9 C10 Ru1 . . 66.20(15) ?
    C11 C10 H10 . . 118.6 ?
    C9 C10 H10 . . 118.6 ?
    Ru1 C10 H10 . . 118.6 ?
    O1 C11 C10 . . 117.1(3) ?
    O1 C11 C12 . . 124.0(3) ?
    C10 C11 C12 . . 118.9(3) ?
    O1 C11 Ru1 . . 132.48(19) ?
    C10 C11 Ru1 . . 70.33(16) ?
    C12 C11 Ru1 . . 68.49(15) ?
    C13 C12 C11 . . 120.4(3) ?
    C13 C12 Ru1 . . 70.31(15) ?
    C11 C12 Ru1 . . 76.01(16) ?
    C13 C12 H12 . . 119.6 ?
    C11 C12 H12 . . 119.6 ?
    Ru1 C12 H12 . . 119.6 ?
    C12 C13 C8 . . 120.2(3) ?
    C12 C13 Ru1 . . 74.01(16) ?
    C8 C13 Ru1 . . 66.65(15) ?
    C12 C13 H13 . . 119 ?
    C8 C13 H13 . . 119 ?
    Ru1 C13 H13 . . 119 ?
    C19 C14 C15 . . 119.4(3) ?
    C19 C14 P1 . . 121.7(2) ?
    C15 C14 P1 . . 118.7(2) ?
    C16 C15 C14 . . 120.2(3) ?
    C16 C15 H15 . . 119.9 ?
    C14 C15 H15 . . 119.9 ?
    C15 C16 C17 . . 120.0(3) ?
    C15 C16 H16 . . 120 ?
    C17 C16 H16 . . 120 ?
    C18 C17 C16 . . 120.5(3) ?
    C18 C17 H17 . . 119.7 ?
    C16 C17 H17 . . 119.7 ?
    C17 C18 C19 . . 119.6(3) ?
    C17 C18 H18 . . 120.2 ?
    C19 C18 H18 . . 120.2 ?
    C14 C19 C18 . . 120.2(3) ?
    C14 C19 H19 . . 119.9 ?
    C18 C19 H19 . . 119.9 ?
    C21 C20 C25 . . 119.5(3) ?
    C21 C20 P1 . . 123.8(2) ?
    C25 C20 P1 . . 116.7(2) ?
    C20 C21 C22 . . 119.5(3) ?
    C20 C21 H21 . . 120.2 ?
    C22 C21 H21 . . 120.2 ?
    C23 C22 C21 . . 120.3(3) ?
    C23 C22 H22 . . 119.9 ?
    C21 C22 H22 . . 119.9 ?
    C22 C23 C24 . . 120.6(3) ?
    C22 C23 H23 . . 119.7 ?
    C24 C23 H23 . . 119.7 ?
    C23 C24 C25 . . 119.5(3) ?
    C23 C24 H24 . . 120.2 ?
    C25 C24 H24 . . 120.2 ?
    C24 C25 C20 . . 120.5(3) ?
    C24 C25 H25 . . 119.7 ?
    C20 C25 H25 . . 119.7 ?
    O1 C26 H26A . . 109.5 ?
    O1 C26 H26B . . 109.5 ?
    H26A C26 H26B . . 109.5 ?
    O1 C26 H26C . . 109.5 ?
    H26A C26 H26C . . 109.5 ?
    H26B C26 H26C . . 109.5 ?
    C28 C27 C32 . . 118.6(3) ?
    C28 C27 P2 . . 123.2(2) ?
    C32 C27 P2 . . 118.1(2) ?
    C29 C28 C27 . . 120.6(3) ?
    C29 C28 H28 . . 119.7 ?
    C27 C28 H28 . . 119.7 ?
    C30 C29 C28 . . 120.1(3) ?
    C30 C29 H29 . . 120 ?
    C28 C29 H29 . . 120 ?
    C29 C30 C31 . . 119.8(3) ?
    C29 C30 H30 . . 120.1 ?
    C31 C30 H30 . . 120.1 ?
    C32 C31 C30 . . 120.5(3) ?
    C32 C31 H31 . . 119.7 ?
    C30 C31 H31 . . 119.7 ?
    C31 C32 C27 . . 120.4(3) ?
    C31 C32 H32 . . 119.8 ?
    C27 C32 H32 . . 119.8 ?
    C34 C33 C38 . . 119.1(3) ?
    C34 C33 P2 . . 119.2(2) ?
    C38 C33 P2 . . 120.9(2) ?
    C33 C34 C35 . . 120.5(3) ?
    C33 C34 H34 . . 119.8 ?
    C35 C34 H34 . . 119.8 ?
    C36 C35 C34 . . 119.8(3) ?
    C36 C35 H35 . . 120.1 ?
    C34 C35 H35 . . 120.1 ?
    C37 C36 C35 . . 120.0(3) ?
    C37 C36 H36 . . 120 ?
    C35 C36 H36 . . 120 ?
    C36 C37 C38 . . 120.4(3) ?
    C36 C37 H37 . . 119.8 ?
    C38 C37 H37 . . 119.8 ?
    C37 C38 C33 . . 120.2(3) ?
    C37 C38 H38 . . 119.9 ?
    C33 C38 H38 . . 119.9 ?
    C40 C39 C44 . . 119.0(3) ?
    C40 C39 P2 . . 121.6(2) ?
    C44 C39 P2 . . 118.9(2) ?
    C39 C40 C41 . . 120.0(3) ?
    C39 C40 H40 . . 120 ?
    C41 C40 H40 . . 120 ?
    C42 C41 C40 . . 120.8(3) ?
    C42 C41 H41 . . 119.6 ?
    C40 C41 H41 . . 119.6 ?
    C41 C42 C43 . . 119.4(3) ?
    C41 C42 H42 . . 120.3 ?
    C43 C42 H42 . . 120.3 ?
    C42 C43 C44 . . 120.8(3) ?
    C42 C43 H43 . . 119.6 ?
    C44 C43 H43 . . 119.6 ?
    C43 C44 C39 . . 120.0(3) ?
    C43 C44 H44 . . 120 ?
    C39 C44 H44 . . 120 ?
    F1 C50 F3 . . 108.2(4) ?
    F1 C50 F2 . . 106.8(4) ?
    F3 C50 F2 . . 106.0(4) ?
    F1 C50 S1 . . 112.2(3) ?
    F3 C50 S1 . . 112.2(3) ?
    F2 C50 S1 . . 111.1(3) ?
    O6 C66 C68 . . 120.7(4) ?
    O6 C66 C67 . . 121.9(4) ?
    C68 C66 C67 . . 117.4(3) ?
    C66 C67 H67A . . 109.5 ?
    C66 C67 H67B . . 109.5 ?
    H67A C67 H67B . . 109.5 ?
    C66 C67 H67C . . 109.5 ?
    H67A C67 H67C . . 109.5 ?
    H67B C67 H67C . . 109.5 ?
    C66 C68 H68A . . 109.5 ?
    C66 C68 H68B . . 109.5 ?
    H68A C68 H68B . . 109.5 ?
    C66 C68 H68C . . 109.5 ?
    H68A C68 H68C . . 109.5 ?
    H68B C68 H68C . . 109.5 ?
    O5 C69 C70 . . 122.4(7) ?
    O5 C69 C71 . . 117.0(6) ?
    C70 C69 C71 . . 120.6(7) ?
    C69 C70 H70A . . 109.5 ?
    C69 C70 H70B . . 109.5 ?
    H70A C70 H70B . . 109.5 ?
    C69 C70 H70C . . 109.5 ?
    H70A C70 H70C . . 109.5 ?
    H70B C70 H70C . . 109.5 ?
    C69 C71 H71A . . 109.5 ?
    C69 C71 H71B . . 109.5 ?
    H71A C71 H71B . . 109.5 ?
    C69 C71 H71C . . 109.5 ?
    H71A C71 H71C . . 109.5 ?
    H71B C71 H71C . . 109.5 ?
    C1 N1 P1 . . 116.5(2) ?
    C1 N2 C2 . . 121.7(2) ?
    C1 N2 C5 . . 121.8(2) ?
    C2 N2 C5 . . 116.5(2) ?
    C11 O1 C26 . . 118.4(2) ?
    N1 P1 C14 . . 102.38(13) ?
    N1 P1 C20 . . 102.62(13) ?
    C14 P1 C20 . . 98.99(13) ?
    N1 P1 Ru1 . . 106.16(9) ?
    C14 P1 Ru1 . . 127.40(10) ?
    C20 P1 Ru1 . . 116.18(10) ?
    C39 P2 C27 . . 99.05(13) ?
    C39 P2 C33 . . 106.32(13) ?
    C27 P2 C33 . . 103.16(13) ?
    C39 P2 Ru1 . . 123.58(9) ?
    C27 P2 Ru1 . . 115.43(9) ?
    C33 P2 Ru1 . . 107.27(9) ?
    O3 S1 O2 . . 114.85(16) ?
    O3 S1 O4 . . 114.49(17) ?
    O2 S1 O4 . . 114.44(17) ?
    O3 S1 C50 . . 103.96(19) ?
    O2 S1 C50 . . 103.62(18) ?
    O4 S1 C50 . . 103.45(19) ?
    C8 Ru1 C9 . . 38.06(10) ?
    C8 Ru1 C13 . . 38.02(10) ?
    C9 Ru1 C13 . . 67.02(10) ?
    C8 Ru1 C12 . . 66.99(10) ?
    C9 Ru1 C12 . . 77.96(10) ?
    C13 Ru1 C12 . . 35.68(10) ?
    C8 Ru1 P1 . . 77.72(8) ?
    C9 Ru1 P1 . . 106.01(8) ?
    C13 Ru1 P1 . . 83.61(8) ?
    C12 Ru1 P1 . . 113.63(8) ?
    C8 Ru1 C10 . . 66.47(10) ?
    C9 Ru1 C10 . . 36.61(10) ?
    C13 Ru1 C10 . . 75.79(10) ?
    C12 Ru1 C10 . . 63.45(10) ?
    P1 Ru1 C10 . . 142.20(7) ?
    C8 Ru1 P2 . . 120.95(8) ?
    C9 Ru1 P2 . . 93.03(7) ?
    C13 Ru1 P2 . . 158.72(7) ?
    C12 Ru1 P2 . . 150.77(8) ?
    P1 Ru1 P2 . . 95.56(3) ?
    C10 Ru1 P2 . . 92.76(7) ?
    C8 Ru1 C11 . . 77.60(10) ?
    C9 Ru1 C11 . . 64.57(10) ?
    C13 Ru1 C11 . . 63.67(10) ?
    C12 Ru1 C11 . . 35.50(10) ?
    P1 Ru1 C11 . . 147.21(7) ?
    C10 Ru1 C11 . . 34.23(10) ?
    P2 Ru1 C11 . . 115.64(7) ?
    C8 Ru1 Cl1 . . 152.47(8) ?
    C9 Ru1 Cl1 . . 157.13(8) ?
    C13 Ru1 Cl1 . . 115.01(7) ?
    C12 Ru1 Cl1 . . 91.60(7) ?
    P1 Ru1 Cl1 . . 96.80(3) ?
    C10 Ru1 Cl1 . . 120.54(7) ?
    P2 Ru1 Cl1 . . 86.24(3) ?
    C11 Ru1 Cl1 . . 95.17(7) ?
_iucr_refine_instructions_details
;
TITL KM43 in P2(1)/c
CELL  0.71073  11.6970  15.0260  29.7770   90.000   99.864   90.000
ZERR     4.00   0.0002   0.0003   0.0006    0.000    0.002    0.000
LATT   1
SYMM    X, 1/2 - Y, 1/2 + Z
SFAC  C    H    N    O    P    S    CL   RU   F
UNIT  204  232  8    24   8    4    4    4    12
MERG   2
shel 40 0.8
FMAP   2
PLAN   15
ACTA
BOND   $H
L.S.   4
TEMP   -93.00
WGHT    0.025100    6.313700
FVAR       1.36335
C1    1    0.744774    0.647356    0.335474    11.00000    0.01570    0.02217 =
         0.02004    0.00350    0.00458    0.00122
C2    1    0.901618    0.577029    0.389762    11.00000    0.03014    0.02934 =
         0.02661    0.00158   -0.00938    0.00702
AFIX  13
H2    2    0.939985    0.517385    0.391127    11.00000   -1.20000
AFIX   0
C3    1    0.853594    0.586495    0.433898    11.00000    0.05562    0.04775 =
         0.02441    0.00368   -0.00368    0.01181
AFIX  33
H3A   2    0.794523    0.540722    0.435119    11.00000   -1.50000
H3B   2    0.818675    0.645551    0.435077    11.00000   -1.50000
H3C   2    0.916659    0.579309    0.459921    11.00000   -1.50000
AFIX   0
C4    1    0.995367    0.644876    0.384732    11.00000    0.02365    0.05031 =
         0.05482    0.00229   -0.01214   -0.00090
AFIX  33
H4A   2    1.022779    0.634902    0.355831    11.00000   -1.50000
H4B   2    1.060357    0.638300    0.410070    11.00000   -1.50000
H4C   2    0.963278    0.705073    0.385058    11.00000   -1.50000
AFIX   0
C5    1    0.794546    0.490915    0.322532    11.00000    0.02800    0.02413 =
         0.02357   -0.00299   -0.00035    0.00776
AFIX  13
H5    2    0.726664    0.498806    0.297426    11.00000   -1.20000
AFIX   0
C6    1    0.900410    0.473004    0.300332    11.00000    0.04900    0.03409 =
         0.04385   -0.00327    0.02180    0.00981
AFIX  33
H6A   2    0.913889    0.524060    0.281436    11.00000   -1.50000
H6B   2    0.886852    0.419643    0.281238    11.00000   -1.50000
H6C   2    0.968556    0.463792    0.324049    11.00000   -1.50000
AFIX   0
C7    1    0.765700    0.414887    0.352133    11.00000    0.04201    0.02655 =
         0.03453   -0.00317    0.00596   -0.00019
AFIX  33
H7A   2    0.696625    0.430116    0.365076    11.00000   -1.50000
H7B   2    0.831235    0.404502    0.376851    11.00000   -1.50000
H7C   2    0.750591    0.360889    0.333609    11.00000   -1.50000
AFIX   0
C8    1    0.664890    0.645213    0.289734    11.00000    0.01995    0.01509 =
         0.01694   -0.00278    0.00180    0.00505
C9    1    0.553772    0.605715    0.282472    11.00000    0.01958    0.01463 =
         0.02183   -0.00222    0.00543    0.00364
AFIX  13
H9    2    0.524928    0.574997    0.308152    11.00000   -1.20000
AFIX   0
C10   1    0.478435    0.617400    0.239828    11.00000    0.02021    0.01744 =
         0.02347   -0.00450    0.00301    0.00072
AFIX  13
H10   2    0.394958    0.600393    0.237443    11.00000   -1.20000
AFIX   0
C11   1    0.510948    0.669962    0.205561    11.00000    0.02365    0.02170 =
         0.01538   -0.00488    0.00214    0.00442
C12   1    0.622411    0.712514    0.213686    11.00000    0.02173    0.02145 =
         0.01897   -0.00058    0.00836    0.00164
AFIX  13
H12   2    0.640335    0.760011    0.192415    11.00000   -1.20000
AFIX   0
C13   1    0.700931    0.694992    0.253516    11.00000    0.01913    0.01778 =
         0.02147   -0.00321    0.00606    0.00110
AFIX  13
H13   2    0.774934    0.729637    0.259884    11.00000   -1.20000
AFIX   0
C14   1    0.642630    0.866424    0.385979    11.00000    0.01847    0.02010 =
         0.01829   -0.00452    0.00227   -0.00540
C15   1    0.601032    0.953547    0.380913    11.00000    0.02504    0.02300 =
         0.02536   -0.00317    0.00668   -0.00383
AFIX  43
H15   2    0.583510    0.979308    0.351398    11.00000   -1.20000
AFIX   0
C16   1    0.585256    1.002422    0.418627    11.00000    0.02843    0.02920 =
         0.04128   -0.01249    0.00944   -0.00484
AFIX  43
H16   2    0.557385    1.061830    0.415068    11.00000   -1.20000
AFIX   0
C17   1    0.610128    0.964731    0.461738    11.00000    0.03157    0.04577 =
         0.02989   -0.02112    0.00859   -0.00546
AFIX  43
H17   2    0.599133    0.998562    0.487613    11.00000   -1.20000
AFIX   0
C18   1    0.650604    0.878722    0.467327    11.00000    0.03120    0.05195 =
         0.02016   -0.00515    0.00368   -0.00441
AFIX  43
H18   2    0.667363    0.853212    0.496917    11.00000   -1.20000
AFIX   0
C19   1    0.666905    0.829125    0.429192    11.00000    0.02691    0.03043 =
         0.02307   -0.00139    0.00314   -0.00158
AFIX  43
H19   2    0.694686    0.769709    0.432882    11.00000   -1.20000
AFIX   0
C20   1    0.784390    0.883357    0.320678    11.00000    0.01628    0.01937 =
         0.02709   -0.00446    0.00757   -0.00017
C21   1    0.779585    0.919368    0.277726    11.00000    0.02032    0.02839 =
         0.03424    0.00558    0.00389    0.00069
AFIX  43
H21   2    0.715330    0.907175    0.254386    11.00000   -1.20000
AFIX   0
C22   1    0.869521    0.973636    0.268875    11.00000    0.02972    0.03890 =
         0.04874    0.02152    0.00857   -0.00150
AFIX  43
H22   2    0.866857    0.998292    0.239336    11.00000   -1.20000
AFIX   0
C23   1    0.962264    0.991729    0.302719    11.00000    0.02432    0.03352 =
         0.06078    0.00181    0.01569   -0.00820
AFIX  43
H23   2    1.022909    1.029322    0.296450    11.00000   -1.20000
AFIX   0
C24   1    0.968031    0.955896    0.345567    11.00000    0.02794    0.04644 =
         0.04155   -0.01248    0.00716   -0.01571
AFIX  43
H24   2    1.032550    0.968340    0.368748    11.00000   -1.20000
AFIX   0
C25   1    0.879609    0.901851    0.354623    11.00000    0.02505    0.04380 =
         0.02434   -0.00585    0.00384   -0.01066
AFIX  43
H25   2    0.883375    0.876957    0.384166    11.00000   -1.20000
AFIX   0
C26   1    0.457625    0.742918    0.133359    11.00000    0.03923    0.04614 =
         0.02191    0.00780    0.00227    0.00741
AFIX  33
H26A  2    0.394258    0.742340    0.107149    11.00000   -1.50000
H26B  2    0.530518    0.727148    0.123298    11.00000   -1.50000
H26C  2    0.464441    0.802516    0.146923    11.00000   -1.50000
AFIX   0
C27   1    0.238412    0.754897    0.276878    11.00000    0.01764    0.01409 =
         0.02410    0.00158    0.00116   -0.00031
C28   1    0.223254    0.732452    0.230979    11.00000    0.02119    0.02179 =
         0.02357    0.00173    0.00440    0.00207
AFIX  43
H28   2    0.289156    0.722553    0.216910    11.00000   -1.20000
AFIX   0
C29   1    0.112737    0.724360    0.205495    11.00000    0.02943    0.02604 =
         0.02060    0.00161   -0.00061   -0.00041
AFIX  43
H29   2    0.103305    0.708622    0.174177    11.00000   -1.20000
AFIX   0
C30   1    0.016555    0.739132    0.225568    11.00000    0.01686    0.03207 =
         0.03643    0.00349   -0.00381   -0.00397
AFIX  43
H30   2   -0.059105    0.733299    0.208156    11.00000   -1.20000
AFIX   0
C31   1    0.030537    0.762414    0.271027    11.00000    0.01931    0.03295 =
         0.03588   -0.00242    0.00669   -0.00036
AFIX  43
H31   2   -0.035752    0.773466    0.284692    11.00000   -1.20000
AFIX   0
C32   1    0.139874    0.769750    0.296738    11.00000    0.02114    0.02682 =
         0.02610   -0.00331    0.00509   -0.00247
AFIX  43
H32   2    0.148468    0.784963    0.328103    11.00000   -1.20000
AFIX   0
C33   1    0.381382    0.656498    0.347866    11.00000    0.02111    0.01821 =
         0.01999    0.00212    0.00806    0.00144
C34   1    0.475556    0.639071    0.381840    11.00000    0.02441    0.02532 =
         0.02179    0.00283    0.00371   -0.00167
AFIX  43
H34   2    0.531631    0.684203    0.390927    11.00000   -1.20000
AFIX   0
C35   1    0.488491    0.556095    0.402683    11.00000    0.03515    0.03542 =
         0.02700    0.00927    0.00362    0.00880
AFIX  43
H35   2    0.553325    0.544518    0.425864    11.00000   -1.20000
AFIX   0
C36   1    0.406522    0.490205    0.389565    11.00000    0.05392    0.02267 =
         0.04100    0.01126    0.00929    0.00061
AFIX  43
H36   2    0.415657    0.433172    0.403487    11.00000   -1.20000
AFIX   0
C37   1    0.312080    0.507484    0.356412    11.00000    0.04701    0.02571 =
         0.04840    0.00587    0.00492   -0.01166
AFIX  43
H37   2    0.255879    0.462320    0.347593    11.00000   -1.20000
AFIX   0
C38   1    0.298265    0.590386    0.335746    11.00000    0.02980    0.02224 =
         0.02852    0.00223    0.00290   -0.00421
AFIX  43
H38   2    0.231979    0.602148    0.313271    11.00000   -1.20000
AFIX   0
C39   1    0.355112    0.849962    0.350945    11.00000    0.01305    0.01953 =
         0.02185   -0.00424    0.00494   -0.00132
C40   1    0.347218    0.836242    0.396418    11.00000    0.02839    0.02253 =
         0.02277   -0.00308    0.00526   -0.00159
AFIX  43
H40   2    0.365471    0.779640    0.409981    11.00000   -1.20000
AFIX   0
C41   1    0.312493    0.905551    0.422194    11.00000    0.03966    0.03699 =
         0.02182   -0.01024    0.01007   -0.00554
AFIX  43
H41   2    0.307325    0.895761    0.453301    11.00000   -1.20000
AFIX   0
C42   1    0.285756    0.987559    0.403184    11.00000    0.02972    0.02802 =
         0.03849   -0.01420    0.00911    0.00103
AFIX  43
H42   2    0.262042    1.034423    0.420937    11.00000   -1.20000
AFIX   0
C43   1    0.293597    1.001490    0.357941    11.00000    0.03213    0.01923 =
         0.03710   -0.00430    0.00527    0.00429
AFIX  43
H43   2    0.275074    1.058285    0.344650    11.00000   -1.20000
AFIX   0
C44   1    0.328061    0.933811    0.331778    11.00000    0.02582    0.02409 =
         0.02459    0.00265    0.00623   -0.00097
AFIX  43
H44   2    0.333351    0.944335    0.300742    11.00000   -1.20000
AFIX   0
C50   1    0.852600    0.678814    0.568546    11.00000    0.06522    0.05228 =
         0.05365   -0.00145    0.02498    0.01207
C66   1    0.636943    0.357673    0.484197    11.00000    0.04776    0.04527 =
         0.03222    0.00119    0.00125    0.00737
C67   1    0.733893    0.371193    0.523137    11.00000    0.05504    0.07098 =
         0.04730   -0.00627   -0.00297   -0.00992
AFIX 137
H67A  2    0.788123    0.415394    0.514737    11.00000   -1.50000
H67B  2    0.774652    0.314709    0.530559    11.00000   -1.50000
H67C  2    0.702652    0.392368    0.549719    11.00000   -1.50000
AFIX   0
C68   1    0.540600    0.298156    0.491746    11.00000    0.04895    0.08675 =
         0.03582   -0.00037   -0.00021   -0.01492
AFIX 137
H68A  2    0.479263    0.299345    0.464830    11.00000   -1.50000
H68B  2    0.509171    0.318618    0.518416    11.00000   -1.50000
H68C  2    0.569810    0.237246    0.496971    11.00000   -1.50000
AFIX   0
C69   1    0.849113    0.145445    0.465831    11.00000    0.08537    0.06048 =
         0.09882    0.00619    0.04084   -0.00616
C70   1    0.865791    0.116168    0.422214    11.00000    0.12385    0.26706 =
         0.16359   -0.13103    0.10690   -0.10487
AFIX 137
H70A  2    0.890748    0.053820    0.424016    11.00000   -1.50000
H70B  2    0.925401    0.152833    0.411783    11.00000   -1.50000
H70C  2    0.792765    0.121587    0.400658    11.00000   -1.50000
AFIX   0
C71   1    0.940117    0.129737    0.506765    11.00000    0.11825    0.26300 =
         0.18791    0.10482    0.02331    0.03446
AFIX 137
H71A  2    1.007584    0.167439    0.505025    11.00000   -1.50000
H71B  2    0.963574    0.067058    0.507761    11.00000   -1.50000
H71C  2    0.908915    0.144406    0.534373    11.00000   -1.50000
AFIX   0
N1    3    0.753465    0.721105    0.359397    11.00000    0.01916    0.02009 =
         0.01849   -0.00191   -0.00117    0.00067
N2    3    0.809188    0.575528    0.348773    11.00000    0.02184    0.01954 =
         0.02049   -0.00149   -0.00238    0.00444
O1    4    0.433480    0.679008    0.166915    11.00000    0.02590    0.03333 =
         0.01793   -0.00198   -0.00140    0.00009
O2    4    0.775685    0.702123    0.643121    11.00000    0.06420    0.04092 =
         0.03798    0.00285    0.02006   -0.00838
O3    4    0.889522    0.819580    0.617518    11.00000    0.03819    0.05191 =
         0.05433    0.00127    0.00099   -0.01696
O4    4    0.695003    0.791765    0.578253    11.00000    0.03750    0.05469 =
         0.05254    0.00055   -0.00859    0.00670
O5    4    0.761791    0.181776    0.471942    11.00000    0.11385    0.09536 =
         0.09841   -0.01942    0.03064    0.02511
O6    4    0.636780    0.392174    0.447455    11.00000    0.08124    0.06422 =
         0.05072    0.02283    0.00581    0.00749
P1    5    0.673904    0.807999    0.336168    11.00000    0.01710    0.01698 =
         0.01619   -0.00142    0.00158   -0.00072
P2    5    0.380709    0.758121    0.313830    11.00000    0.01555    0.01496 =
         0.01649   -0.00022    0.00286   -0.00058
S1    6    0.797457    0.756623    0.606045    11.00000    0.02822    0.03029 =
         0.02833    0.00042    0.00398   -0.00145
CL1   7    0.475984    0.890770    0.242496    11.00000    0.02523    0.01900 =
         0.02640    0.00594    0.00401    0.00328
RU1   8    0.541225    0.750672    0.276075    11.00000    0.01440    0.01440 =
         0.01446   -0.00016    0.00221    0.00007
F1    9    0.946894    0.639594    0.588282    11.00000    0.11261    0.13264 =
         0.12863   -0.00448    0.02752    0.09128
F2    9    0.877947    0.719795    0.531968    11.00000    0.13918    0.11051 =
         0.06256   -0.00607    0.06515   -0.00241
F3    9    0.775801    0.616856    0.553103    11.00000    0.13892    0.06380 =
         0.09663   -0.04666    0.05021   -0.02473
HKLF 4
REM  KM43 in P2(1)/c
REM R1 =  0.0428 for   8192 Fo > 4sig(Fo)  and  0.0626 for all  10532 data
REM    608 parameters refined using      0 restraints
END
;
