# Supplementary material for: Chlorido(η6-N 2-diphenylphosphanyl-N 1,N 1-diisopropyl-4-methoxybenz­amidine-κP)(triphenylphosphane-κP)ruthenium(II) trifluoromethansulfonate acetone disolvate
Source: Acta Crystallogr Sect E Struct Rep Online. 2013 Nov 13;69(Pt 12):m659–60. doi: 10.1107/S1600536813029450 (PMC3884995; doi:10.1107/S1600536813029450)
Supplement: Supplementary file 2 [file e-69-0m659-Isup2.hkl]

#
# h,k,l, Fc-squared, Fo-squared, sigma(Fo-squared) and status flag
#
data_I
_shelx_title ' KM43 in P2(1)/c'
_shelx_refln_list_code          4
_shelx_F_calc_maximum      367.97
_exptl_crystal_F_000      2240.00
_reflns_d_resolution_high  0.8000
 
loop_
 _symmetry_equiv_pos_as_xyz
 'x, y, z'
 'x, -y+1/2, z+1/2'
 '-x, -y, -z'
 '-x, y-1/2, -z-1/2'
 
_cell_length_a    11.6970
_cell_length_b    15.0260
_cell_length_c    29.7770
_cell_angle_alpha  90.000
_cell_angle_beta   99.864
_cell_angle_gamma  90.000
 
_shelx_F_squared_multiplier     1.000
 
loop_
 _refln_index_h
 _refln_index_k
 _refln_index_l
 _refln_F_squared_calc
 _refln_F_squared_meas
 _refln_F_squared_sigma
 _refln_observed_status
   2   0   0      276.19      170.01     45.81 o
   3   0   0     3632.24     3934.84     68.16 o
   4   0   0     5011.43     5026.65    125.34 o
   5   0   0     2808.66     2934.85    109.39 o
   6   0   0     4104.27     4356.11    140.11 o
   7   0   0     3663.25     3769.34    115.85 o
   8   0   0      115.93       83.85     35.01 o
   9   0   0    15016.20    14201.45    258.24 o
  10   0   0     1184.73     1150.73     82.84 o
  11   0   0      960.93      977.94    213.19 o
  12   0   0    11731.73    11882.86    601.07 o
  13   0   0     4606.11     5210.63    433.95 o
  14   0   0     4433.80     4791.84    427.42 o
   2   1   0     2631.92     2509.96     47.10 o
   3   1   0     1826.06     2022.33     68.96 o
   4   1   0     1923.60     1598.66     45.26 o
   5   1   0     4025.78     4047.69     88.15 o
   6   1   0     9544.79     9204.11    121.04 o
   7   1   0    16559.01    16267.10    195.17 o
   8   1   0    12338.37    11610.22    167.97 o
   9   1   0      800.95      723.15     41.17 o
  10   1   0      650.41      664.33     61.53 o
  11   1   0       26.56        4.48    113.93 o
  12   1   0      145.31      429.80    121.01 o
  13   1   0       75.64      111.87    133.04 o
  14   1   0       24.43      -15.74    151.58 o
   2   2   0     3359.55     3299.32     46.34 o
   3   2   0    11050.05    10949.24    100.16 o
   4   2   0     4981.52     5222.30     87.00 o
   5   2   0      197.24      202.21     33.14 o
   6   2   0     1136.11     1228.83     61.00 o
   7   2   0      797.71      872.73     50.10 o
   8   2   0       46.89       31.62     39.26 o
   9   2   0    10595.33     9973.48    185.63 o
  10   2   0     6824.44     6628.99    160.43 o
  11   2   0     5305.91     5124.84    216.98 o
  12   2   0     5426.88     5327.80    294.92 o
  13   2   0     5957.16     6210.87    329.92 o
  14   2   0     2970.08     3527.53    270.14 o
   1   3   0     5000.38     4769.29     80.39 o
   2   3   0    21558.50    23267.88    267.28 o
   3   3   0      447.00      503.97     28.28 o
   4   3   0     1085.64      907.88     32.48 o
   5   3   0    10108.93     9981.95    114.74 o
   6   3   0    35256.40    34472.28    499.37 o
   7   3   0    32274.24    31663.75    298.44 o
   8   3   0    17680.42    17683.54    262.41 o
   9   3   0      695.35      698.42     62.76 o
  10   3   0     3643.95     3643.13    125.81 o
  11   3   0      616.10      580.94     64.48 o
  12   3   0      942.95      904.06    107.60 o
  13   3   0      126.89       30.21     93.64 o
  14   3   0      193.21      396.52    124.84 o
   0   4   0    20267.74    22660.78    448.43 o
   1   4   0     2192.91     2221.52     53.18 o
   2   4   0     5918.60     5651.89     68.06 o
   3   4   0     4537.24     4623.93     54.88 o
   4   4   0     1565.84     1574.34    111.68 o
   5   4   0     5189.18     5581.95    108.97 o
   6   4   0     5806.38     5898.57    114.58 o
   7   4   0     5163.83     5383.97    107.34 o
   8   4   0     3490.18     3432.52     93.43 o
   9   4   0     1218.99     1329.46     81.19 o
  10   4   0       17.77        4.26     78.40 o
  11   4   0     1233.99     1252.18     85.49 o
  12   4   0     9820.83     9924.62    274.48 o
  13   4   0     4103.78     4279.92    221.35 o
  14   4   0     3144.45     3398.65    267.24 o
   1   5   0     1690.63     1370.21     31.55 o
   2   5   0     1651.76     1771.69     39.20 o
   3   5   0     9608.30     9866.06     89.68 o
   4   5   0    39741.50    40823.52    311.35 o
   5   5   0    13695.95    12716.09    219.32 o
   6   5   0     6703.35     6456.26    136.39 o
   7   5   0     8915.63     8837.81    168.71 o
   8   5   0     5205.40     5124.45    112.10 o
   9   5   0     1022.33      892.09     75.77 o
  10   5   0     4041.57     4077.49    139.34 o
  11   5   0     1026.21      973.53     79.49 o
  12   5   0       50.87       43.14     67.25 o
  13   5   0      624.86      710.00     96.36 o
   0   6   0    29787.49    32136.59    365.43 o
   1   6   0     7583.65     7069.79     78.12 o
   2   6   0     6457.06     6415.26     79.84 o
   3   6   0    41959.21    43453.12    353.22 o
   4   6   0     8909.70     9634.19    121.96 o
   5   6   0      858.50      813.73     40.70 o
   6   6   0      174.24      212.24     28.01 o
   7   6   0      887.04      770.93     59.18 o
   8   6   0       81.43       96.14     42.20 o
   9   6   0     2903.85     3005.16    116.59 o
  10   6   0      879.80      736.40     76.05 o
  11   6   0     4909.50     4902.97    162.66 o
  12   6   0    10203.49    10631.92    289.39 o
  13   6   0     6519.57     6328.81    236.71 o
   1   7   0      810.40      933.19     36.68 o
   2   7   0     1123.11     1102.10     39.42 o
   3   7   0       54.68       74.93     30.24 o
   4   7   0    24524.90    23833.93    220.57 o
   5   7   0    12130.36    11199.53    123.11 o
   6   7   0     3254.96     3411.11     84.64 o
   7   7   0     3936.65     3699.77    117.84 o
   8   7   0     8420.91     8167.30    182.06 o
   9   7   0      113.79      106.02     46.22 o
  10   7   0      608.53      576.14     74.11 o
  11   7   0      547.11      478.32     65.19 o
  12   7   0     3179.83     3042.99    140.64 o
  13   7   0     4023.02     3956.11    194.48 o
   0   8   0    60722.62    64522.24    587.98 o
   1   8   0    14813.83    14682.63    135.18 o
   2   8   0    12285.59    12261.43    150.28 o
   3   8   0     7319.84     6876.54    206.21 o
   4   8   0     6183.10     6422.63     99.20 o
   5   8   0     2273.08     2273.08     56.21 o
   6   8   0      362.53      361.32     50.09 o
   7   8   0      369.25      326.59     49.50 o
   8   8   0       48.68       50.09     45.72 o
   9   8   0      250.20      262.97     55.37 o
  10   8   0     2975.19     2895.21    138.35 o
  11   8   0     7010.99     7397.97    225.28 o
  12   8   0    10217.63    10994.39    259.22 o
  13   8   0     2943.93     3249.73    177.25 o
   1   9   0     1185.08     1339.03     54.52 o
   2   9   0     1414.34     1651.86     63.31 o
   3   9   0     1409.20     1499.35     72.71 o
   4   9   0    11174.26    10563.15    153.51 o
   5   9   0    15267.85    15344.33    147.78 o
   6   9   0     3728.04     3980.30    103.19 o
   7   9   0     6930.50     6546.01    162.89 o
   8   9   0     2557.35     2644.97    114.13 o
   9   9   0      824.05      880.98     79.58 o
  10   9   0      497.79      597.89     70.91 o
  11   9   0       19.21       46.26     57.68 o
  12   9   0      201.80      208.09     63.22 o
   0  10   0     4508.53     4864.32    172.13 o
   1  10   0     3767.08     3886.75     99.25 o
   2  10   0    11922.12    11831.93    269.22 o
   3  10   0     1756.14     1609.16     62.62 o
   4  10   0      262.33      244.71     39.82 o
   5  10   0     5776.09     5624.45    113.77 o
   6  10   0        0.48       -0.52     34.58 o
   7  10   0      548.60      554.27     61.24 o
   8  10   0      664.43      561.73     62.31 o
   9  10   0      343.73      383.96     61.41 o
  10  10   0     4109.25     3942.77    152.02 o
  11  10   0     6013.71     6195.23    216.99 o
  12  10   0     2617.02     2827.89    142.49 o
   1  11   0      849.19      893.18     55.44 o
   2  11   0      696.87      636.31     45.94 o
   3  11   0     1208.06     1187.45     53.24 o
   4  11   0    12339.07    12246.08    201.39 o
   5  11   0    12113.14    11856.91    169.85 o
   6  11   0    12637.13    12727.71    180.04 o
   7  11   0    10935.26    11001.46    240.35 o
   8  11   0     6262.83     6505.03    178.21 o
   9  11   0      743.86      667.68     69.11 o
  10  11   0     2936.00     2841.77    132.85 o
  11  11   0     1031.51      981.33    102.70 o
   0  12   0    19038.01    19113.13    579.02 o
   1  12   0     4732.24     4657.08     99.66 o
   2  12   0     1419.80     1346.79     62.57 o
   3  12   0     3032.10     2944.76     90.94 o
   4  12   0      710.02      671.73     47.11 o
   5  12   0      531.03      483.20     41.57 o
   6  12   0        0.05       41.60     55.45 o
   7  12   0      192.23      238.18     51.01 o
   8  12   0     1390.95     1370.77     90.08 o
   9  12   0     1407.43     1332.35     91.76 o
  10  12   0      538.82      469.27     88.49 o
  11  12   0     1945.04     1933.29    133.52 o
   1  13   0      327.20      389.21     40.24 o
   2  13   0      581.10      412.30     38.21 o
   3  13   0     3107.60     3147.99     97.74 o
   4  13   0     7107.81     7030.92    127.01 o
   5  13   0     2282.94     2331.26     72.61 o
   6  13   0     7369.53     7233.71    167.14 o
   7  13   0     6398.78     6374.95    178.44 o
   8  13   0     3403.73     3216.46    134.29 o
   9  13   0      609.31      594.94     71.58 o
  10  13   0       91.05       91.35     59.59 o
   0  14   0    10703.90    10797.62    216.28 o
   1  14   0     9807.25     9861.94    154.40 o
   2  14   0     9569.58     9297.54    153.81 o
   3  14   0     7427.62     7470.39    173.92 o
   4  14   0     1644.60     1504.58     78.09 o
   5  14   0      123.25      104.40     36.02 o
   6  14   0       74.50       71.38     44.23 o
   7  14   0        0.82      -50.61     50.61 o
   8  14   0      341.54      299.17     71.86 o
   9  14   0     1502.18     1828.66    156.29 o
   1  15   0     1193.02     1060.34     75.25 o
   2  15   0      446.87      476.18     59.35 o
   3  15   0      389.33      346.62     45.85 o
   4  15   0      957.72      962.75     68.45 o
   5  15   0      657.18      727.68     70.03 o
   6  15   0     2675.30     2549.40    133.69 o
   7  15   0     3964.18     4228.28    176.99 o
   8  15   0     2638.72     2603.66    211.03 o
   0  16   0     9926.43     9885.78    359.10 o
   1  16   0     6411.99     6526.38    198.03 o
   2  16   0     1593.49     1475.86     89.09 o
   3  16   0      993.20      865.76     75.55 o
   4  16   0     1500.30     1471.94     92.52 o
   5  16   0        6.87       16.51     66.54 o
   6  16   0      238.28      147.85    104.80 o
   7  16   0        6.38      -82.77    108.09 o
   1  17   0     1087.61     1118.01    107.20 o
   2  17   0      450.89      357.89    124.64 o
   3  17   0     1259.71     1254.62    102.62 o
   4  17   0     1179.53     1191.18    227.66 o
   5  17   0      678.95      430.15     96.37 o
   6  17   0     2978.96     2876.52    234.21 o
   0  18   0     3719.41     3821.21    247.27 o
   1  18   0      789.01      929.76     95.95 o
   2  18   0       21.71      -26.52     95.14 o
   3  18   0       37.80       18.84     93.61 o
   4  18   0       29.51     -103.92    153.73 o
 -14   1   1        3.15       57.09     92.71 o
 -13   1   1      317.86      311.86    106.54 o
 -12   1   1      301.49      399.23    234.93 o
 -11   1   1      356.99      433.46     84.92 o
 -10   1   1     1774.87     1820.16    155.89 o
  -9   1   1        9.49       40.53     31.46 o
  -8   1   1      788.38      775.82     63.92 o
  -7   1   1       18.86       28.25     18.39 o
  -6   1   1     2487.12     2518.16     48.22 o
  -5   1   1      201.20      197.82     38.14 o
  -4   1   1     7861.80     8920.68     80.27 o
  -3   1   1    26697.90    28901.86    236.73 o
  -2   1   1        1.84       56.37     33.41 o
   2   1   1       60.33       86.10     19.15 o
   3   1   1     2696.02     2787.04     67.63 o
   4   1   1     3022.56     3358.87     66.54 o
   5   1   1      179.85      210.84     62.66 o
   6   1   1     1039.99     1057.82     76.67 o
   7   1   1     2134.90     2143.61     98.41 o
   8   1   1     2907.39     2889.50     73.69 o
   9   1   1      119.39      102.00     25.50 o
  10   1   1     1790.95     1697.80    106.40 o
  11   1   1      251.21      289.08    112.49 o
  12   1   1       78.13      166.83    105.57 o
  13   1   1        1.84        1.47    101.52 o
  14   1   1        0.59      111.84    101.74 o
 -14   2   1        8.62      108.32    110.92 o
 -13   2   1        0.17      214.63    128.34 o
 -12   2   1        2.04       95.70     70.53 o
 -11   2   1     2599.10     2574.64    140.43 o
 -10   2   1      138.68      142.16     56.98 o
  -9   2   1      247.41      183.27     41.53 o
  -8   2   1      971.73      917.65     77.87 o
  -7   2   1     3821.39     3751.84     89.11 o
  -6   2   1     1185.52     1097.81     50.41 o
  -5   2   1     2536.07     2530.19     61.92 o
  -4   2   1     4557.44     4832.36     84.28 o
  -3   2   1     2022.40     2302.05     48.65 o
  -2   2   1    19019.44    19171.02    159.51 o
   1   2   1      110.86       78.42     28.69 o
   2   2   1    60761.39    62876.26    357.00 o
   3   2   1     2709.71     2544.28     49.28 o
   4   2   1      110.21      187.41     25.88 o
   5   2   1     1140.44      882.17     52.55 o
   6   2   1     1568.02     1710.89     95.08 o
   7   2   1     3902.58     3476.62    155.05 o
   8   2   1      463.38      368.43     48.95 o
   9   2   1     1286.51     1236.53     76.24 o
  10   2   1      761.86      814.24     69.72 o
  11   2   1        9.84      -21.41     62.49 o
  12   2   1      123.39      285.77    257.69 o
  13   2   1       23.37      361.12    120.98 o
  14   2   1       90.92      208.23    181.10 o
 -14   3   1       64.84      107.95    136.08 o
 -13   3   1      359.76      313.96     86.88 o
 -12   3   1      226.73      162.94     63.34 o
 -11   3   1      437.32      526.40     79.25 o
 -10   3   1      380.44      570.76     67.09 o
  -9   3   1       21.56       37.12     51.32 o
  -8   3   1     3208.07     3294.94    106.77 o
  -7   3   1      221.32      570.68    105.01 o
  -6   3   1     2806.26     3281.41     85.74 o
  -5   3   1     2269.46     2299.77     54.08 o
  -4   3   1     5592.96     6600.02     70.30 o
  -3   3   1     1434.95     1334.93     37.06 o
  -2   3   1        8.27       21.73     16.69 o
  -1   3   1      301.21      204.59     18.53 o
   0   3   1       24.76      221.66     49.56 o
   1   3   1     1134.40     1412.51     33.45 o
   2   3   1    10418.31    11750.45    192.04 o
   3   3   1     3892.29     3942.37     51.28 o
   4   3   1     4873.25     5007.26     72.27 o
   5   3   1     2657.22     2730.50     83.73 o
   6   3   1     1921.86     2017.15     91.12 o
   7   3   1     1897.05     2061.77    137.58 o
   8   3   1       20.34      149.03     48.50 o
   9   3   1     7121.54     6776.44    159.57 o
  10   3   1      390.21      302.19     53.66 o
  11   3   1        2.57       -5.23     45.62 o
  12   3   1       35.11       74.82     71.74 o
  13   3   1       66.15      156.72    248.35 o
  14   3   1        0.33       74.41    205.20 o
 -14   4   1        3.07       44.47    169.39 o
 -13   4   1      166.71      153.02     73.12 o
 -12   4   1      252.49      266.99     83.84 o
 -11   4   1       13.82      -36.01     48.88 o
 -10   4   1      541.32      545.78     61.24 o
  -9   4   1     1563.32     1436.61     87.47 o
  -8   4   1       52.59       79.11     30.24 o
  -7   4   1     3144.26     2683.63     75.89 o
  -6   4   1     8310.95     8492.24    120.00 o
  -5   4   1     1439.48     1552.15     59.67 o
  -4   4   1     6668.29     6718.16     89.58 o
  -3   4   1      220.57      215.85     17.82 o
  -2   4   1      177.27      155.80     16.30 o
  -1   4   1      880.98      955.43     26.57 o
   0   4   1    17346.22    20070.90    205.99 o
   1   4   1       96.49       84.60     16.46 o
   2   4   1     2964.10     2878.31     44.03 o
   3   4   1      866.81      906.15     25.98 o
   4   4   1      205.93      222.07     32.05 o
   5   4   1     1490.50     1546.60     74.58 o
   6   4   1       58.44       64.96     29.21 o
   7   4   1     1074.80      972.52     56.95 o
   8   4   1     4106.87     4172.56    111.29 o
   9   4   1     1148.95     1107.43     76.81 o
  10   4   1      342.11      402.11     61.65 o
  11   4   1       81.58       52.21     50.47 o
  12   4   1      237.88      352.91     91.04 o
  13   4   1       39.96       79.61    107.84 o
  14   4   1       67.04       68.23     99.37 o
 -13   5   1     1139.40     1047.50    108.12 o
 -12   5   1       18.76      -39.28     63.93 o
 -11   5   1      808.16      753.48     88.89 o
 -10   5   1     1776.87     1529.22     98.52 o
  -9   5   1       37.47      -37.31     47.65 o
  -8   5   1     1948.41     1797.96     66.58 o
  -7   5   1     4193.80     4399.41    123.13 o
  -6   5   1      894.44      923.24     62.08 o
  -5   5   1        7.49       80.41     47.52 o
  -4   5   1      855.31     1256.67     68.43 o
  -3   5   1    13409.67    13361.26    103.74 o
  -2   5   1     8546.50     8624.67     75.31 o
  -1   5   1     1741.59     1869.96     51.76 o
   0   5   1    16943.23    17638.30    135.09 o
   1   5   1      986.23     1094.86     30.16 o
   2   5   1        3.70      190.83     37.44 o
   3   5   1      259.98      574.77     28.01 o
   4   5   1     1205.87     1640.09     66.71 o
   5   5   1      325.29      497.13     53.19 o
   6   5   1      686.30      574.67     55.55 o
   7   5   1     3440.18     3227.69     95.41 o
   8   5   1      103.37      125.08     33.09 o
   9   5   1      233.31      139.57     52.85 o
  10   5   1      179.85      168.76     52.34 o
  11   5   1      626.35      525.86     64.19 o
  12   5   1      111.17      117.67     69.32 o
  13   5   1     1611.95     1574.46    145.16 o
 -13   6   1      137.08      130.88     82.58 o
 -12   6   1      977.63     1154.33    128.46 o
 -11   6   1      693.83      678.34     89.58 o
 -10   6   1      709.76      594.82     66.68 o
  -9   6   1     1158.00     1180.90     77.41 o
  -8   6   1      268.12      231.46     43.94 o
  -7   6   1       16.89       25.35     63.62 o
  -6   6   1      644.30      608.62     53.06 o
  -5   6   1       16.47      -20.92     20.92 o
  -4   6   1     3630.22     3927.71     89.68 o
  -3   6   1     1433.47     1899.22    152.63 o
  -2   6   1        6.08       62.87     20.51 o
  -1   6   1     1116.97     1370.88     34.35 o
   0   6   1       19.61      336.71     65.42 o
   1   6   1      152.36      140.38     21.22 o
   2   6   1      152.81      156.89     23.41 o
   3   6   1     2676.64     2971.60     67.05 o
   4   6   1       93.16      122.42     26.56 o
   5   6   1      683.91      751.04     53.35 o
   6   6   1       94.30      137.57     34.99 o
   7   6   1     4185.59     3837.55    116.10 o
   8   6   1       20.97      -38.92     41.64 o
   9   6   1      408.42      453.52     65.61 o
  10   6   1        9.55      -12.79     52.29 o
  11   6   1      177.54      147.14    105.53 o
  12   6   1        6.00       81.01     73.51 o
  13   6   1      210.80      214.93     84.09 o
 -13   7   1      334.99      512.06     93.11 o
 -12   7   1       42.01      -34.70     56.36 o
 -11   7   1      328.38      288.63     61.79 o
 -10   7   1     1305.14     1238.39     86.10 o
  -9   7   1       17.03       54.15     42.44 o
  -8   7   1     1335.41     1284.20     80.73 o
  -7   7   1       18.12       85.98     41.14 o
  -6   7   1      454.54      478.35     37.93 o
  -5   7   1      365.90      471.90     51.76 o
  -4   7   1      928.73      980.68     69.07 o
  -3   7   1      134.36       58.96     21.72 o
  -2   7   1       31.42       50.00     21.02 o
  -1   7   1      824.49      789.23     35.19 o
   0   7   1       22.62       27.19     24.18 o
   1   7   1       36.91       51.16     19.58 o
   2   7   1        1.27      -17.14     22.59 o
   3   7   1    10092.93    10229.32    140.93 o
   4   7   1        2.31      842.02    154.71 o
   5   7   1        8.85      113.40     32.34 o
   6   7   1      901.92      874.84     44.51 o
   7   7   1      131.00       91.38     21.95 o
   8   7   1      408.11      465.64     61.87 o
   9   7   1       88.76       72.63     56.99 o
  10   7   1       32.45       84.07     52.52 o
  11   7   1       19.72       85.53     54.18 o
  12   7   1      244.30      291.96    114.76 o
  13   7   1       84.99      421.11    107.04 o
 -13   8   1      661.52      738.99    105.57 o
 -12   8   1        0.02      271.11     77.55 o
 -11   8   1        5.46      125.69     69.68 o
 -10   8   1      102.30      117.85     52.19 o
  -9   8   1        4.14       17.49     43.76 o
  -8   8   1      416.99      427.48     65.04 o
  -7   8   1     1575.45     1442.41     80.45 o
  -6   8   1      546.93      570.16     42.61 o
  -5   8   1      464.83      653.66     36.04 o
  -4   8   1      435.95      508.13     38.06 o
  -3   8   1        3.50      171.99     51.14 o
  -2   8   1     1538.81     1629.44     68.38 o
  -1   8   1     1438.88     1265.04     46.19 o
   0   8   1       52.59      262.01     43.48 o
   1   8   1     3457.34     3848.67     84.59 o
   2   8   1       10.58      465.42     87.66 o
   3   8   1     3907.71     3968.60    101.62 o
   4   8   1     1670.94     1955.23     60.06 o
   5   8   1       50.04       12.94     27.60 o
   6   8   1      375.11      455.46     38.06 o
   7   8   1      117.90      125.41     41.00 o
   8   8   1      512.96      366.50     53.93 o
   9   8   1      131.70      173.72     49.16 o
  10   8   1        2.58       52.62     59.18 o
  11   8   1      578.07      735.47     83.62 o
  12   8   1      324.70      563.55     87.91 o
 -12   9   1        1.52       17.46    149.56 o
 -11   9   1      174.72      183.71     60.86 o
 -10   9   1     2486.27     2592.03    120.86 o
  -9   9   1      932.64      951.20     77.17 o
  -8   9   1      190.12      207.36     51.31 o
  -7   9   1       11.84      177.19     61.69 o
  -6   9   1      130.65      221.29     54.76 o
  -5   9   1      234.13      747.75     93.26 o
  -4   9   1     1363.02     1453.58     62.32 o
  -3   9   1      490.18      531.72     51.39 o
  -2   9   1     3473.34     3641.00     87.65 o
  -1   9   1        4.86       45.22     23.98 o
   0   9   1      251.05      281.70     52.19 o
   1   9   1      212.15      229.76     30.00 o
   2   9   1      869.88     1044.41     52.85 o
   3   9   1       97.33      141.22     37.06 o
   4   9   1      710.73      878.98     67.35 o
   5   9   1      320.39      357.25     44.78 o
   6   9   1      118.12      176.61     36.67 o
   7   9   1      365.52      384.69     55.74 o
   8   9   1      124.16      136.35     50.46 o
   9   9   1       10.08       56.40     50.30 o
  10   9   1      173.58      102.72     54.44 o
  11   9   1      322.28      325.30     94.08 o
  12   9   1     1134.28     1138.34     98.19 o
 -12  10   1     1290.46     1237.56    116.43 o
 -11  10   1       36.93      178.05     72.52 o
 -10  10   1      234.04      434.90     67.24 o
  -9  10   1      668.87      671.76     68.41 o
  -8  10   1      432.81      429.52     73.21 o
  -7  10   1      135.84       52.88     45.88 o
  -6  10   1      662.89      584.72     48.53 o
  -5  10   1      130.92      142.22     32.21 o
  -4  10   1       63.98       66.19     49.49 o
  -3  10   1     1734.12     1913.65     67.16 o
  -2  10   1     3834.02     3739.96    146.05 o
  -1  10   1      306.94      311.86     34.56 o
   0  10   1     1669.67     1696.11     66.99 o
   1  10   1       30.13       38.14     27.21 o
   2  10   1     1255.43     1540.42     80.18 o
   3  10   1      995.35     1103.31     72.07 o
   4  10   1     1210.43     1239.43     69.58 o
   5  10   1       94.50       91.36     34.22 o
   6  10   1        0.56       28.85     33.57 o
   7  10   1      382.32      338.46     52.52 o
   8  10   1       69.41      149.28     51.02 o
   9  10   1     1319.97     1000.96     79.80 o
  10  10   1        1.20      -53.19     62.12 o
  11  10   1      283.31      371.31     83.21 o
  12  10   1      131.33       91.08     63.79 o
 -11  11   1     1041.18     1049.92     92.39 o
 -10  11   1      398.77      336.34     69.88 o
  -9  11   1       30.18       63.47     47.22 o
  -8  11   1       80.54      181.88     55.01 o
  -7  11   1        2.44      258.91     56.58 o
  -6  11   1      382.33      679.84     65.94 o
  -5  11   1     5036.01     5515.97    116.89 o
  -4  11   1     2265.34     2560.84     98.58 o
  -3  11   1      128.66      113.59     28.48 o
  -2  11   1     1071.58     1137.08     56.92 o
  -1  11   1      496.52      537.32     40.59 o
   0  11   1       11.43       74.63     31.01 o
   1  11   1     1290.94     1358.80     69.26 o
   2  11   1     1365.29     1478.67     63.03 o
   3  11   1      576.66      544.03     41.41 o
   4  11   1       51.64      190.05     40.53 o
   5  11   1       53.28      209.66     45.72 o
   6  11   1      976.94     1255.68     90.05 o
   7  11   1      332.15      578.97     75.18 o
   8  11   1      243.61      309.39     63.81 o
   9  11   1      238.88      186.31     68.55 o
  10  11   1     1000.43     1044.78    103.03 o
  11  11   1      339.48      277.90     70.21 o
 -11  12   1       89.74      250.40     64.08 o
 -10  12   1       11.10       18.08     51.19 o
  -9  12   1      264.60      295.94     55.61 o
  -8  12   1      180.70      115.49     53.50 o
  -7  12   1      825.12      945.64     74.91 o
  -6  12   1      644.02      672.92     84.89 o
  -5  12   1        0.46      -30.50     30.50 o
  -4  12   1        7.97       37.72     35.89 o
  -3  12   1     1489.19     1509.99     67.20 o
  -2  12   1      216.35      169.78     33.73 o
  -1  12   1      261.76      342.91     59.26 o
   0  12   1     3587.77     4083.19    140.13 o
   1  12   1      742.34      666.53     53.50 o
   2  12   1      250.12      275.18     39.38 o
   3  12   1      278.59      257.03     36.72 o
   4  12   1     4079.40     3778.70     92.18 o
   5  12   1     1352.00     1150.14     55.73 o
   6  12   1      314.06      307.90     50.31 o
   7  12   1      718.81      578.55     62.81 o
   8  12   1        0.99       -0.91     52.46 o
   9  12   1      964.23      975.52     86.57 o
  10  12   1      706.85      683.73     87.24 o
  11  12   1      436.87      510.77    168.75 o
 -10  13   1      361.86      340.30     63.77 o
  -9  13   1        0.13       71.46     50.85 o
  -8  13   1        6.90       56.44     50.92 o
  -7  13   1       44.16      328.81     61.05 o
  -6  13   1     1554.00     1678.59     98.45 o
  -5  13   1     1959.98     1986.58     66.82 o
  -4  13   1      137.66      144.13     34.73 o
  -3  13   1      100.42      190.68     39.92 o
  -2  13   1      102.88       37.72     32.38 o
  -1  13   1     3726.60     3461.81     90.26 o
   0  13   1       69.78       38.32     29.77 o
   1  13   1     2683.57     2747.73     86.81 o
   2  13   1       79.02       47.65     29.68 o
   3  13   1     1674.99     1699.61     76.11 o
   4  13   1      555.61      539.50     44.56 o
   5  13   1     1131.12     1076.18     53.04 o
   6  13   1     1318.10     1386.77     92.44 o
   7  13   1       50.74      153.03     53.36 o
   8  13   1        4.99       54.77     47.34 o
   9  13   1      102.82      186.25     56.03 o
  10  13   1      147.54       74.89     75.66 o
  -9  14   1       95.98       -8.06     60.30 o
  -8  14   1      539.06      504.26     79.52 o
  -7  14   1      120.81      152.93     53.20 o
  -6  14   1      348.69      362.95     55.11 o
  -5  14   1      117.49      143.08     38.38 o
  -4  14   1       20.86        5.99     38.82 o
  -3  14   1      167.28      340.55     60.81 o
  -2  14   1       72.01      390.64     87.92 o
  -1  14   1      332.46      292.00     67.22 o
   0  14   1       63.72      165.62     31.92 o
   1  14   1      391.55      445.27     42.74 o
   2  14   1     2297.23     2248.49     79.03 o
   3  14   1      634.91      684.07     56.85 o
   4  14   1      827.80      829.53     66.43 o
   5  14   1      329.51      301.68     41.66 o
   6  14   1       25.61       58.31     41.88 o
   7  14   1       15.93       27.04     46.68 o
   8  14   1      331.82      243.19     62.26 o
   9  14   1     1105.76     1125.35    104.53 o
  -8  15   1      607.82      666.26     90.72 o
  -7  15   1      493.41      570.20     85.52 o
  -6  15   1      196.14      269.39     61.29 o
  -5  15   1      192.81      221.99     62.09 o
  -4  15   1      146.45      182.17     60.30 o
  -3  15   1     1159.78     1298.69     75.23 o
  -2  15   1      520.29      541.53     52.27 o
  -1  15   1      193.44      114.66     39.00 o
   0  15   1      562.73      531.71     47.55 o
   1  15   1      131.75       94.36     42.92 o
   2  15   1      174.12      157.55     53.58 o
   3  15   1        0.92       11.53     55.31 o
   4  15   1       22.90       90.27     58.73 o
   5  15   1      168.73      229.65     54.44 o
   6  15   1       85.99      148.79     47.47 o
   7  15   1       21.64      -15.49     68.98 o
   8  15   1       99.65       87.43     85.82 o
  -7  16   1        9.15      133.23    103.54 o
  -6  16   1       43.89       33.10     73.91 o
  -5  16   1      127.72      164.24     75.53 o
  -4  16   1        2.47      -49.28     49.28 o
  -3  16   1       36.14       92.45     55.27 o
  -2  16   1        8.49       -0.55     62.41 o
  -1  16   1      598.96      606.49     86.97 o
   0  16   1      422.54      497.68     88.71 o
   1  16   1      284.72      509.97     81.54 o
   2  16   1     1001.19     1014.96     87.28 o
   3  16   1       13.18       60.46     48.21 o
   4  16   1      288.87      159.06     57.09 o
   5  16   1       36.60       80.86     72.13 o
   6  16   1      282.64      345.77     90.26 o
   7  16   1        1.79       34.27    117.00 o
  -6  17   1       42.95      165.47    122.33 o
  -5  17   1      279.01      236.15    207.71 o
  -4  17   1       85.53      220.57     83.60 o
  -3  17   1        3.88      -78.38     78.38 o
  -2  17   1       19.70      -21.38     70.48 o
  -1  17   1       42.61       63.23     60.79 o
   0  17   1      962.36      886.37     90.77 o
   1  17   1        3.90      -55.51     55.51 o
   2  17   1       31.72      -76.71     76.71 o
   3  17   1       12.53      -25.36     78.04 o
   4  17   1       21.62       41.22    109.14 o
   5  17   1       11.37       10.61     87.97 o
   6  17   1       13.10      593.71    442.39 o
  -4  18   1      463.05      222.23    143.85 o
  -3  18   1     1775.26     1649.71    143.07 o
  -2  18   1      291.18      168.75     75.09 o
  -1  18   1      175.63      127.66     74.09 o
   0  18   1      350.87      490.95     93.38 o
   1  18   1      134.04       -6.04     88.96 o
   2  18   1        0.32      -94.96    222.69 o
   3  18   1       81.96        3.29    106.85 o
   4  18   1      132.13      -66.36    151.41 o
 -14   0   2     3513.01     3704.03    388.48 o
 -13   0   2     1466.57     1441.82    250.97 o
 -12   0   2    11035.80    11815.67    595.98 o
 -11   0   2     8284.72     7839.68    461.96 o
 -10   0   2     9195.87     8641.01    246.45 o
  -9   0   2     1410.27     1368.03     89.66 o
  -8   0   2     1375.91     1271.10     64.21 o
  -7   0   2     1402.13     1347.71     65.00 o
  -6   0   2     6492.10     6142.05    113.47 o
  -5   0   2    14505.42    15860.58    198.26 o
  -4   0   2    80350.55    85694.56    571.38 o
  -3   0   2    60080.41    59612.87    453.58 o
  -2   0   2    28890.06    28952.80    333.75 o
   2   0   2    60531.36    62042.68    754.55 o
   3   0   2      175.84      182.91     25.84 o
   4   0   2     4478.20     4521.56     89.17 o
   5   0   2      781.93      883.89     76.42 o
   6   0   2      533.87      457.91    113.29 o
   7   0   2      871.90      684.15    131.09 o
   8   0   2     3283.99     3814.28    280.31 o
   9   0   2    12952.33    13061.61    266.98 o
  10   0   2        5.20       85.90     86.98 o
  11   0   2      217.79      275.05    138.36 o
  12   0   2     4030.63     4446.35    382.53 o
  13   0   2    10729.67    11525.63    642.03 o
  14   0   2     4209.39     4219.56    411.14 o
 -14   1   2      432.06      346.56    116.56 o
 -13   1   2      228.32      325.53    127.56 o
 -12   1   2      231.23      171.38    205.54 o
 -11   1   2       15.04       59.41     77.24 o
 -10   1   2     6781.28     6907.30    153.24 o
  -9   1   2     1204.83     1124.82     74.99 o
  -8   1   2     2769.65     2649.49     76.54 o
  -7   1   2     9631.18     9315.04    115.10 o
  -6   1   2     2199.55     2186.78     47.79 o
  -5   1   2     6419.43     6437.06     83.60 o
  -4   1   2    12976.10    13136.37    109.39 o
  -3   1   2    39476.65    42006.05    361.85 o
  -2   1   2    18453.06    18614.18    173.21 o
   2   1   2    26281.16    25308.95    145.04 o
   3   1   2    23384.82    24620.31    163.87 o
   4   1   2     1572.36     1681.57     44.78 o
   5   1   2    20823.28    19224.04    156.10 o
   6   1   2    29048.88    28424.38    230.07 o
   7   1   2    11668.94    11253.52    214.01 o
   8   1   2    11349.98    11104.86    258.98 o
   9   1   2      287.51      268.54     46.66 o
  10   1   2      415.43      392.62     75.11 o
  11   1   2     1222.56     1318.03    154.79 o
  12   1   2        0.69       83.55     85.48 o
  13   1   2     2361.61     2373.85    218.81 o
  14   1   2     2551.33     2700.74    251.95 o
 -14   2   2     3436.78     3354.14    258.42 o
 -13   2   2     2485.22     2662.46    227.90 o
 -12   2   2     2264.11     2247.45    136.07 o
 -11   2   2    11006.56    10911.95    267.82 o
 -10   2   2     3655.61     3605.71    120.80 o
  -9   2   2      373.52      415.98     56.28 o
  -8   2   2      452.86      434.20     37.88 o
  -7   2   2     3654.84     3617.60     86.73 o
  -6   2   2    20466.42    20359.09    186.99 o
  -5   2   2     1661.57     1741.76     76.84 o
  -4   2   2     1208.02     1283.16     39.76 o
  -3   2   2     4122.95     5200.69    125.57 o
  -2   2   2    94740.79    95932.05    639.73 o
  -1   2   2    18997.39    19743.21    224.34 o
   1   2   2    91096.81    91728.90   1448.62 o
   2   2   2     1445.56     1298.73     35.07 o
   3   2   2     4619.41     4743.35     58.58 o
   4   2   2     9643.01     9699.90     99.57 o
   5   2   2     8581.52     8469.81    185.08 o
   6   2   2    30643.87    30483.45    222.52 o
   7   2   2     9677.77     9367.55    216.88 o
   8   2   2      434.34      451.04     59.09 o
   9   2   2     2357.98     2297.01    128.28 o
  10   2   2     2185.43     2070.72    106.23 o
  11   2   2       30.42      191.41     97.75 o
  12   2   2     3561.56     3603.42    246.31 o
  13   2   2     8480.42     8678.18    391.56 o
  14   2   2     1670.14     1689.16    201.13 o
 -14   3   2      956.75      993.86    156.11 o
 -13   3   2     3203.75     3140.94    192.68 o
 -12   3   2      339.84      313.02     69.41 o
 -11   3   2      465.23      392.45     65.79 o
 -10   3   2    19571.78    18707.10    272.86 o
  -9   3   2     1296.79     1170.90     78.61 o
  -8   3   2     6722.59     6189.46    142.11 o
  -7   3   2    20471.50    20716.54    239.87 o
  -6   3   2    34691.30    34517.08    256.25 o
  -5   3   2    15700.17    15462.85    124.13 o
  -4   3   2    13278.81    12933.39    133.12 o
  -3   3   2    13895.94    14127.28    122.23 o
  -2   3   2    10568.11    10209.24     87.94 o
  -1   3   2    15159.26    15160.97     83.72 o
   0   3   2    33458.31    35348.38    276.72 o
   1   3   2      130.03      175.73     14.10 o
   2   3   2    39284.05    40135.61    304.25 o
   3   3   2     3772.48     4131.14     56.16 o
   4   3   2    12429.39    12538.62    107.74 o
   5   3   2    16271.74    14542.81    122.61 o
   6   3   2    12250.05    11133.31    315.04 o
   7   3   2    13333.44    12981.09    229.06 o
   8   3   2    17442.91    17035.92    280.18 o
   9   3   2     5095.43     4929.70    139.74 o
  10   3   2      119.54       71.91     48.83 o
  11   3   2        0.16       15.58     49.92 o
  12   3   2      622.76      559.00    119.19 o
  13   3   2      667.40      641.50    134.64 o
  14   3   2      612.45      516.87    120.75 o
 -14   4   2     1905.96     1715.69    182.79 o
 -13   4   2     1269.12     1370.92    118.36 o
 -12   4   2     4152.99     4212.70    183.21 o
 -11   4   2     5534.31     5798.11    165.84 o
 -10   4   2     5523.38     5487.93    170.60 o
  -9   4   2      333.77      293.07     46.16 o
  -8   4   2      296.46      300.82     32.97 o
  -7   4   2      743.84      807.52     43.85 o
  -6   4   2     1927.72     1744.76     55.03 o
  -5   4   2     6176.32     6350.91    109.70 o
  -4   4   2      156.54       96.31     23.73 o
  -3   4   2     2406.20     2309.42     47.29 o
  -2   4   2     1991.70     2145.43     43.03 o
  -1   4   2    27948.70    29709.03    152.74 o
   0   4   2    87281.13    88439.63    479.64 o
   1   4   2     5086.06     4504.10     57.77 o
   2   4   2      610.45      731.08     24.95 o
   3   4   2    11694.10    13032.09     98.71 o
   4   4   2      118.84      193.06     37.86 o
   5   4   2    13333.27    13606.24    130.14 o
   6   4   2     4029.00     3669.75    105.61 o
   7   4   2     3863.75     3556.75    111.27 o
   8   4   2      201.83      230.69     52.89 o
   9   4   2     5455.07     5581.01    151.53 o
  10   4   2     6164.26     6273.30    168.26 o
  11   4   2     1308.45     1387.27     89.03 o
  12   4   2     5229.88     4852.90    223.50 o
  13   4   2     5140.37     5325.58    357.06 o
 -13   5   2      250.31      368.42     80.46 o
 -12   5   2      479.19      339.96     75.13 o
 -11   5   2        3.39      -59.72     59.72 o
 -10   5   2     3694.44     3638.90    130.94 o
  -9   5   2       52.45       35.04     44.25 o
  -8   5   2     4948.44     5170.97    137.78 o
  -7   5   2    27025.94    26784.84    288.65 o
  -6   5   2    24321.44    24070.66    257.33 o
  -5   5   2    10086.45     9994.54    137.99 o
  -4   5   2    14393.27    14179.81    114.87 o
  -3   5   2      918.43      867.24     31.14 o
  -2   5   2      598.58      730.35     27.27 o
  -1   5   2     8833.95     8913.43     76.60 o
   0   5   2     1548.41     1502.27     37.35 o
   1   5   2     4958.89     5272.15     58.19 o
   2   5   2    23372.55    23810.76    178.63 o
   3   5   2    18638.89    20280.12    121.35 o
   4   5   2    11197.58    12028.64    118.63 o
   5   5   2    20260.07    19928.88    185.95 o
   6   5   2     8330.44     8014.97    171.34 o
   7   5   2     5272.06     4906.02    118.23 o
   8   5   2     7147.09     6895.01    210.83 o
   9   5   2     6633.35     6723.20    168.49 o
  10   5   2      804.47      727.10     69.59 o
  11   5   2       95.92      144.01     64.85 o
  12   5   2      629.90      498.48    110.67 o
  13   5   2     2131.97     1696.75    191.33 o
 -13   6   2     5988.93     5784.90    226.85 o
 -12   6   2     5775.02     6110.77    222.27 o
 -11   6   2     2305.17     2503.21    169.50 o
 -10   6   2     1198.99     1349.39     86.87 o
  -9   6   2       40.59       29.79     43.40 o
  -8   6   2      829.56      637.97     57.63 o
  -7   6   2       74.45       14.78     36.82 o
  -6   6   2     4703.86     4211.25    139.93 o
  -5   6   2      702.06      659.19     45.34 o
  -4   6   2    11997.32    12646.22    108.74 o
  -3   6   2    21289.36    20953.20    223.87 o
  -2   6   2     6884.05     6467.95     78.11 o
  -1   6   2    19720.51    21055.59    138.83 o
   0   6   2    50202.60    50986.73    194.17 o
   1   6   2    18334.42    17798.25    151.83 o
   2   6   2    21587.70    22106.98    169.94 o
   3   6   2     1115.23     1073.78     40.44 o
   4   6   2     4178.13     3964.87    100.61 o
   5   6   2     3432.53     3811.53    103.66 o
   6   6   2     7880.70     7875.20    156.31 o
   7   6   2      120.70      135.18     45.86 o
   8   6   2      223.33      289.87     58.27 o
   9   6   2     7964.82     7439.49    198.81 o
  10   6   2     7524.19     7772.74    193.05 o
  11   6   2     4609.89     4769.55    160.63 o
  12   6   2     3673.62     3592.34    173.60 o
  13   6   2     4200.65     4303.86    226.47 o
 -13   7   2       27.64       51.40     79.34 o
 -12   7   2        3.39      -10.32     64.93 o
 -11   7   2       18.39      -32.20     55.73 o
 -10   7   2     1253.16     1372.30     92.56 o
  -9   7   2        2.99      -46.86     46.86 o
  -8   7   2      220.14      234.17     58.02 o
  -7   7   2     9018.02     9402.04    181.88 o
  -6   7   2    17598.02    17024.16    239.32 o
  -5   7   2     1675.23     1576.36     44.20 o
  -4   7   2     6904.99     6985.20    107.58 o
  -3   7   2      402.07      301.74     25.81 o
  -2   7   2      127.92      212.43     28.68 o
  -1   7   2     2663.39     2655.01     53.94 o
   0   7   2      527.22      495.44     33.71 o
   1   7   2      409.02      591.69     29.96 o
   2   7   2    11482.70    11326.26    139.42 o
   3   7   2    19003.67    19723.01    269.11 o
   4   7   2     4534.96     4840.31     87.11 o
   5   7   2     6874.58     6586.79    118.02 o
   6   7   2     1317.26     1249.10     70.73 o
   7   7   2       32.62       40.78     30.57 o
   8   7   2     4374.95     4473.76    148.90 o
   9   7   2        4.75       41.44     56.03 o
  10   7   2       24.23       56.89     51.19 o
  11   7   2     2669.84     2388.39    121.66 o
  12   7   2     3492.01     3590.19    151.92 o
  13   7   2     3675.70     3843.61    216.62 o
 -13   8   2     4741.52     4751.36    223.59 o
 -12   8   2     6379.61     6132.20    215.08 o
 -11   8   2     4437.71     4490.89    161.82 o
 -10   8   2     2268.68     2099.03    110.29 o
  -9   8   2      280.31      188.50     47.70 o
  -8   8   2     1234.10     1161.79     77.35 o
  -7   8   2        1.01       22.87     42.22 o
  -6   8   2     3234.44     3122.56    119.58 o
  -5   8   2     2471.79     2836.51     65.31 o
  -4   8   2    12208.67    12356.89    149.50 o
  -3   8   2    22899.03    22844.39    240.28 o
  -2   8   2    17858.65    17240.67    147.99 o
  -1   8   2     2430.62     2342.07     54.57 o
   0   8   2    23525.26    23851.51    213.33 o
   1   8   2    25214.74    24293.45    201.69 o
   2   8   2    26532.90    27022.15    205.96 o
   3   8   2     5892.24     6002.29    106.81 o
   4   8   2     2694.80     2782.14     71.22 o
   5   8   2      170.61      107.87     31.63 o
   6   8   2     2639.01     2522.30     96.85 o
   7   8   2      217.92      274.27     42.97 o
   8   8   2      368.15      271.06     57.28 o
   9   8   2     7265.25     7029.50    202.16 o
  10   8   2     4377.56     4579.14    173.49 o
  11   8   2     2158.17     2093.47    116.79 o
  12   8   2     3535.79     3689.79    157.45 o
 -12   9   2      232.89      191.65     64.70 o
 -11   9   2      556.02      568.46     70.85 o
 -10   9   2     4847.75     4971.31    165.24 o
  -9   9   2      898.93      716.57     69.65 o
  -8   9   2      359.38      258.66     54.21 o
  -7   9   2     7336.73     7869.24    176.99 o
  -6   9   2    24468.18    23931.83    209.84 o
  -5   9   2     7302.30     7178.02    103.71 o
  -4   9   2     3444.79     3358.16     88.22 o
  -3   9   2     6584.32     6758.15    143.88 o
  -2   9   2     2028.96     2059.22     66.69 o
  -1   9   2     8689.22     8888.81    116.33 o
   0   9   2     2106.60     2406.24     73.68 o
   1   9   2     1571.18     1679.58     58.37 o
   2   9   2     5459.75     5224.86    105.08 o
   3   9   2     3256.04     3126.16     91.03 o
   4   9   2     5505.37     5381.69    100.84 o
   5   9   2     2791.41     2979.51     87.92 o
   6   9   2     7866.64     7689.73    132.72 o
   7   9   2     3861.06     3688.32    114.76 o
   8   9   2     9902.39     9407.59    203.39 o
   9   9   2     4082.96     4164.74    162.17 o
  10   9   2       52.62      109.54     59.13 o
  11   9   2     1954.04     2022.79    117.17 o
  12   9   2     1159.43     1173.04     97.08 o
 -12  10   2     1702.98     1834.40    130.53 o
 -11  10   2     2720.59     2764.95    135.80 o
 -10  10   2     1722.67     1564.41    101.45 o
  -9  10   2     1198.07     1059.26     92.17 o
  -8  10   2      571.94      485.15     60.89 o
  -7  10   2      224.52      316.86     60.80 o
  -6  10   2     2490.29     2692.72     75.23 o
  -5  10   2     1406.95     1550.56     65.95 o
  -4  10   2       36.01       38.09     33.94 o
  -3  10   2      258.03      225.89     29.92 o
  -2  10   2     4796.73     4971.64    110.89 o
  -1  10   2     1364.54     1307.27     68.70 o
   0  10   2     5345.05     5178.86    108.76 o
   1  10   2     7172.63     7130.31    118.04 o
   2  10   2     2427.89     2228.78    120.65 o
   3  10   2      942.73      931.28     48.32 o
   4  10   2      246.86      203.57     35.39 o
   5  10   2     3380.42     3257.41     89.58 o
   6  10   2     8232.87     8288.36    146.28 o
   7  10   2     1149.96     1260.64     75.04 o
   8  10   2      232.38      269.42     56.40 o
   9  10   2     1638.09     1641.06     97.93 o
  10  10   2     4392.14     4435.57    177.38 o
  11  10   2     2244.54     2318.19    127.00 o
  12  10   2     1157.90     1227.39    100.95 o
 -11  11   2     2367.68     2240.06    126.48 o
 -10  11   2     4766.63     4564.84    164.58 o
  -9  11   2     1911.21     1910.12    136.62 o
  -8  11   2     3121.24     2874.06    121.91 o
  -7  11   2     4439.47     4706.07    146.44 o
  -6  11   2    12790.50    12486.54    184.66 o
  -5  11   2     8535.66     8523.27    151.83 o
  -4  11   2    11650.11    11582.86    169.61 o
  -3  11   2     3243.70     3149.28     80.71 o
  -2  11   2      122.60       60.71     29.33 o
  -1  11   2     3513.38     3429.87     81.68 o
   0  11   2     3641.36     3830.31    113.78 o
   1  11   2     1504.85     1543.42     69.29 o
   2  11   2     2651.88     2508.58     86.67 o
   3  11   2     2785.01     2766.95     75.32 o
   4  11   2     4073.18     4086.76    100.51 o
   5  11   2     7749.21     7961.52    141.18 o
   6  11   2     9174.02     9616.43    159.66 o
   7  11   2     8547.28     8372.81    177.81 o
   8  11   2    11352.42    11103.77    230.88 o
   9  11   2     2649.22     2750.34    126.05 o
  10  11   2     1444.29     1469.62    113.61 o
  11  11   2      133.76       51.12     66.39 o
 -11  12   2     3771.23     4199.11    168.26 o
 -10  12   2     1533.92     1558.98    105.13 o
  -9  12   2      190.43       95.39     68.16 o
  -8  12   2       77.29       76.39     44.88 o
  -7  12   2      335.88      324.00     54.24 o
  -6  12   2     1180.25     1273.71    107.14 o
  -5  12   2     2366.02     2146.05     85.08 o
  -4  12   2     6134.50     5928.95    116.67 o
  -3  12   2     1951.03     1861.47     73.09 o
  -2  12   2      555.34      564.64     44.54 o
  -1  12   2     1563.08     1702.77     62.86 o
   0  12   2    10183.41    10468.78    153.98 o
   1  12   2    11924.14    11841.36    252.86 o
   2  12   2     7467.96     7470.02    138.74 o
   3  12   2      407.13      405.18     42.96 o
   4  12   2        3.70       99.50     32.79 o
   5  12   2     3696.78     3622.07     93.37 o
   6  12   2     3315.65     3360.92    100.66 o
   7  12   2      741.36      791.94     64.35 o
   8  12   2     1109.93     1143.41     83.84 o
   9  12   2     1510.75     1615.26    101.36 o
  10  12   2     2137.00     2097.90    179.70 o
 -10  13   2      803.04      940.44     99.68 o
  -9  13   2      294.23      198.57     50.93 o
  -8  13   2     2664.53     2816.85    127.32 o
  -7  13   2     7251.31     6969.38    185.74 o
  -6  13   2     7540.31     7278.21    182.61 o
  -5  13   2      940.94     1086.79     67.41 o
  -4  13   2     3141.67     3024.83    112.30 o
  -3  13   2     4191.80     4365.41    113.01 o
  -2  13   2       55.09       63.68     28.80 o
  -1  13   2      821.41      905.15     64.76 o
   0  13   2        6.40      -27.86     30.14 o
   1  13   2      175.03      180.86     60.85 o
   2  13   2      805.83      789.13     49.67 o
   3  13   2      308.09      323.11     40.25 o
   4  13   2      601.56      604.91     43.88 o
   5  13   2     6699.26     6621.53    119.52 o
   6  13   2     5738.77     5866.10    151.01 o
   7  13   2     1765.48     1793.96     92.91 o
   8  13   2     1267.28     1242.25     91.14 o
   9  13   2      897.42      962.95     98.26 o
  10  13   2       33.29       23.72     71.53 o
  -9  14   2      198.47      226.70     64.28 o
  -8  14   2        0.55       30.27     75.85 o
  -7  14   2      603.43      737.92     89.13 o
  -6  14   2     3382.90     3555.67    134.81 o
  -5  14   2     2796.66     2848.36    104.56 o
  -4  14   2     1700.70     1521.61     90.59 o
  -3  14   2    10597.58    10990.70    211.57 o
  -2  14   2    24119.97    24301.74    285.68 o
  -1  14   2     8012.13     8237.28    161.49 o
   0  14   2    10290.36    10541.83    173.20 o
   1  14   2    11064.92    11227.63    191.89 o
   2  14   2     3087.76     3257.44     93.44 o
   3  14   2     1278.32     1277.65     74.45 o
   4  14   2     3345.55     3266.37     98.93 o
   5  14   2      114.91      149.68     36.44 o
   6  14   2     2213.65     2038.25     96.99 o
   7  14   2     3112.28     2893.65    117.45 o
   8  14   2      480.54      572.25     79.05 o
   9  14   2     1392.57     1337.35    114.69 o
  -8  15   2     1323.90     1393.11    167.20 o
  -7  15   2     2050.28     2025.15    129.16 o
  -6  15   2     4352.91     4003.80    170.44 o
  -5  15   2     1873.89     1923.79    118.29 o
  -4  15   2     1322.51     1361.32     84.83 o
  -3  15   2     1493.58     1589.02     82.87 o
  -2  15   2      229.62      222.92     49.46 o
  -1  15   2     1398.93     1278.39     71.31 o
   0  15   2        8.03      -11.85     37.78 o
   1  15   2     1180.73     1227.15     77.61 o
   2  15   2     1706.43     1797.25    105.22 o
   3  15   2      407.84      397.65     50.98 o
   4  15   2      420.97      387.61     56.01 o
   5  15   2     1537.14     1616.69    108.74 o
   6  15   2     3576.06     3579.76    161.74 o
   7  15   2     2275.04     2385.44    163.09 o
   8  15   2      793.60      583.52    281.75 o
  -7  16   2      856.42      808.74    151.71 o
  -6  16   2      955.81     1311.06    134.91 o
  -5  16   2      114.67      193.20     77.55 o
  -4  16   2      873.04      700.88     71.42 o
  -3  16   2     1697.46     1779.60    112.18 o
  -2  16   2     6845.50     7223.33    253.56 o
  -1  16   2     3612.44     3604.14    155.35 o
   0  16   2     4326.22     4307.51    171.95 o
   1  16   2     4759.72     4725.61    170.37 o
   2  16   2       86.53      134.91     60.79 o
   3  16   2       12.26       68.60     48.62 o
   4  16   2      836.48      717.32     71.79 o
   5  16   2       82.12      -74.97     74.97 o
   6  16   2       56.36       -3.05     71.13 o
   7  16   2     2376.86     2528.98    299.92 o
  -6  17   2     1985.93     1807.73    193.01 o
  -5  17   2      289.17      351.31    115.21 o
  -4  17   2     1251.80     1463.04    134.01 o
  -3  17   2     1732.95     1465.92    130.90 o
  -2  17   2      103.28      127.30     71.61 o
  -1  17   2       54.44        4.28     61.20 o
   0  17   2      557.87      511.85     85.14 o
   1  17   2     1788.29     1572.59    168.62 o
   2  17   2     1311.25     1329.94    118.98 o
   3  17   2      525.57      415.25     93.18 o
   4  17   2     1146.88     1111.40    159.91 o
   5  17   2     5105.26     5213.36    234.75 o
  -4  18   2       94.83      -64.20    153.68 o
  -3  18   2       46.29        1.76     75.00 o
  -2  18   2      752.28      595.38     97.29 o
  -1  18   2     2176.82     2118.50    133.42 o
   0  18   2     1954.82     1830.42    126.76 o
   1  18   2      568.66      510.10    185.48 o
   2  18   2       43.87      -98.92     98.92 o
   3  18   2      200.41     -147.23    147.23 o
 -14   1   3      427.72      462.41    135.01 o
 -13   1   3     1402.76     1334.69    172.30 o
 -12   1   3       71.34       77.17     63.94 o
 -11   1   3      501.36      514.09     97.83 o
 -10   1   3        0.18      -18.42     40.48 o
  -9   1   3       10.81       22.80     31.65 o
  -8   1   3      384.66      357.17     29.80 o
  -7   1   3        0.19       55.18     31.94 o
  -6   1   3      760.48      698.19     27.77 o
  -5   1   3     2622.80     2633.56     69.87 o
  -4   1   3      846.88     1036.23     35.34 o
  -3   1   3     3514.76     5418.89    144.33 o
  -2   1   3    11117.54    11331.12    141.43 o
   2   1   3     3105.10     3332.16     56.69 o
   3   1   3    22481.66    23931.12    242.80 o
   4   1   3     9719.04     9931.85    114.81 o
   5   1   3      720.22      641.91     38.33 o
   6   1   3      524.27      532.49     44.47 o
   7   1   3      425.34      450.56     89.13 o
   8   1   3       46.54       -4.13     69.68 o
   9   1   3      568.35      810.78    208.41 o
  10   1   3     1282.63     1322.00    106.28 o
  11   1   3      155.99      276.74    124.93 o
  12   1   3      710.23      838.91    139.63 o
  13   1   3       99.43      157.21    116.17 o
  14   1   3      108.71      363.91    139.93 o
 -14   2   3       93.25      327.04    387.68 o
 -13   2   3       65.34      184.62     82.53 o
 -12   2   3     1027.64     1092.77    103.63 o
 -11   2   3     1089.64     1130.49    103.09 o
 -10   2   3       41.58       93.32     42.34 o
  -9   2   3        1.22       -7.79     43.02 o
  -8   2   3      559.81      630.50     43.21 o
  -7   2   3     1015.60     1087.35     48.25 o
  -6   2   3      119.48       69.85     29.54 o
  -5   2   3     1946.34     1865.97     49.21 o
  -4   2   3     5237.64     5461.85     69.31 o
  -3   2   3    28513.58    30775.89    195.54 o
  -2   2   3     4869.40     4466.07     48.17 o
  -1   2   3     2664.84     2913.20    116.46 o
   1   2   3    11406.94    11362.59    153.79 o
   2   2   3    35895.24    37462.36    214.27 o
   3   2   3    29929.06    30674.90    309.67 o
   4   2   3     8594.17     8862.83    103.19 o
   5   2   3      775.27      825.52     70.38 o
   6   2   3      512.19      563.66     43.59 o
   7   2   3      880.75      894.74     55.21 o
   8   2   3      421.67      375.87     55.10 o
   9   2   3      264.19      355.03     88.57 o
  10   2   3     1863.44     2005.35    120.34 o
  11   2   3     1342.42     1333.11    240.70 o
  12   2   3     1991.64     2080.10    195.25 o
  13   2   3      341.63      581.16    256.42 o
  14   2   3       39.30       80.11     96.39 o
 -14   3   3       56.18       51.22     84.78 o
 -13   3   3        2.17        1.59     75.22 o
 -12   3   3      194.82      258.78     78.75 o
 -11   3   3        4.81       20.94     92.87 o
 -10   3   3      930.22     1279.72    117.48 o
  -9   3   3        3.54       31.20     39.51 o
  -8   3   3      172.45      131.61     43.17 o
  -7   3   3     4664.71     5050.79    158.68 o
  -6   3   3     2291.93     2194.22     74.75 o
  -5   3   3     1277.86     1186.04     49.23 o
  -4   3   3    17366.00    18464.34    176.02 o
  -3   3   3        1.17      969.09    184.01 o
  -2   3   3     3051.69     2957.96     39.86 o
  -1   3   3    26916.40    26834.72    234.97 o
   0   3   3    10574.55    10717.80    158.45 o
   1   3   3      256.95      186.67     14.41 o
   2   3   3     3554.73     3334.27     56.58 o
   3   3   3     4239.16     4478.92     57.55 o
   4   3   3     6361.18     6484.11     89.07 o
   5   3   3      180.65      296.78     64.50 o
   6   3   3       10.08       23.42     37.61 o
   7   3   3      303.54      279.61     30.48 o
   8   3   3      295.45      216.73     53.51 o
   9   3   3     5128.26     4831.88    165.57 o
  10   3   3        3.07      -48.10     48.10 o
  11   3   3        2.32       64.82     57.15 o
  12   3   3       76.28       65.98     82.00 o
  13   3   3      209.19      276.61    119.20 o
 -14   4   3        6.83       92.88     69.98 o
 -13   4   3      186.07      246.22     71.99 o
 -12   4   3       13.74      138.27     71.73 o
 -11   4   3      135.79      298.34     58.72 o
 -10   4   3      147.26      309.68     58.74 o
  -9   4   3      328.67      319.29     49.50 o
  -8   4   3       75.05      110.67     25.56 o
  -7   4   3        0.11       -4.47     18.61 o
  -6   4   3     1542.96     1861.27     75.57 o
  -5   4   3    15316.98    16263.28    159.21 o
  -4   4   3      618.84      639.33     30.19 o
  -3   4   3      927.11      814.15     40.40 o
  -2   4   3       20.71       56.19     18.69 o
  -1   4   3      532.96      741.10     20.30 o
   0   4   3     6195.14     6895.77     82.80 o
   1   4   3     1007.32     1149.20     29.29 o
   2   4   3     1150.66     1252.48     30.94 o
   3   4   3     2715.77     3106.04     51.24 o
   4   4   3     1567.50     1565.19     44.66 o
   5   4   3     1111.10      996.39     65.94 o
   6   4   3     1996.46     1880.75     57.74 o
   7   4   3     4132.40     4042.47     99.76 o
   8   4   3      780.11      642.55     65.63 o
   9   4   3     1322.53     1379.48    162.40 o
  10   4   3        0.13       53.14     52.77 o
  11   4   3        4.89       73.09     63.64 o
  12   4   3      196.35      225.65     99.08 o
  13   4   3      882.66      931.80    426.07 o
 -14   5   3      814.31      899.45    104.82 o
 -13   5   3        8.68      -40.34     62.44 o
 -12   5   3       93.10      118.59     82.13 o
 -11   5   3      182.65      168.80     53.14 o
 -10   5   3      664.22      588.80     66.33 o
  -9   5   3     1281.06     1398.03     82.68 o
  -8   5   3     4085.35     4001.86    139.46 o
  -7   5   3     3860.49     3905.06    115.71 o
  -6   5   3       25.62      205.01     65.41 o
  -5   5   3      113.94      171.66     34.13 o
  -4   5   3      721.76      636.76     33.55 o
  -3   5   3      340.30      575.10     41.67 o
  -2   5   3    14936.96    15853.81    110.09 o
  -1   5   3     2598.49     2843.06     41.10 o
   0   5   3    10900.14    11372.75     92.14 o
   1   5   3       33.36       27.66     14.82 o
   2   5   3     2563.98     2889.78     48.01 o
   3   5   3      402.42      585.07     43.17 o
   4   5   3     1583.38     1769.91     55.05 o
   5   5   3    10739.04    10914.40    142.96 o
   6   5   3     8338.87     8233.04    113.93 o
   7   5   3       25.86        2.33     23.11 o
   8   5   3        6.11      -21.70     66.99 o
   9   5   3      432.51      326.93     62.02 o
  10   5   3      180.47      103.05     52.27 o
  11   5   3      212.45      181.49     78.79 o
  12   5   3       83.34        4.68     88.80 o
  13   5   3        2.41        3.64    139.19 o
 -13   6   3     1165.84     1395.15    127.72 o
 -12   6   3      113.10      314.88     77.76 o
 -11   6   3      434.63      304.57     61.65 o
 -10   6   3     1114.56     1066.82     80.96 o
  -9   6   3      673.53      676.58     64.06 o
  -8   6   3      208.99      146.30     62.83 o
  -7   6   3     3138.68     2986.69    103.51 o
  -6   6   3        0.34        9.11     40.20 o
  -5   6   3      996.50      958.30     73.01 o
  -4   6   3     9364.16    10049.57    143.23 o
  -3   6   3       59.10       54.63     27.14 o
  -2   6   3       20.41       22.72     30.81 o
  -1   6   3      374.21      552.38     28.48 o
   0   6   3     1412.04     1561.24     35.99 o
   1   6   3      165.19      197.13     21.13 o
   2   6   3     5887.09     5952.14     74.51 o
   3   6   3     1877.48     2098.60     47.30 o
   4   6   3     2151.88     2373.32     59.35 o
   5   6   3     2331.89     2772.03     78.61 o
   6   6   3       23.01       58.54     44.79 o
   7   6   3       21.82      120.25     50.44 o
   8   6   3      421.14      384.63     65.51 o
   9   6   3      221.98      354.33     62.22 o
  10   6   3       52.39      194.99     59.20 o
  11   6   3      252.82      197.70     59.23 o
  12   6   3      176.36      196.00     83.91 o
  13   6   3        3.52      -99.91    101.75 o
 -13   7   3      678.27      830.02    102.29 o
 -12   7   3        6.71       21.32     57.51 o
 -11   7   3      435.64      239.04     51.66 o
 -10   7   3      350.29      367.11     56.98 o
  -9   7   3        2.34      -56.09     56.09 o
  -8   7   3      619.92      636.56     60.13 o
  -7   7   3      515.49      476.15     53.05 o
  -6   7   3     1083.90     1421.49    119.14 o
  -5   7   3       82.26      215.70     32.80 o
  -4   7   3     5022.56     5050.45    166.47 o
  -3   7   3      297.02      341.93     26.22 o
  -2   7   3     2077.45     2144.49     46.44 o
  -1   7   3     3090.49     3293.25    106.17 o
   0   7   3     5784.16     6110.19     75.84 o
   1   7   3     4741.92     5141.66     88.41 o
   2   7   3      920.88     1139.96     46.25 o
   3   7   3      432.15      504.83     36.60 o
   4   7   3     2138.70     2362.70     71.27 o
   5   7   3      529.64      561.66     49.87 o
   6   7   3      415.15      317.14     50.09 o
   7   7   3        0.22        4.28     37.58 o
   8   7   3      711.27      641.71     81.82 o
   9   7   3     1296.23     1208.48     93.15 o
  10   7   3       72.60       36.25     52.54 o
  11   7   3       55.03       45.89     56.40 o
  12   7   3       35.94      114.64     59.43 o
  13   7   3       11.54       68.95     76.69 o
 -13   8   3        8.25      228.86     92.50 o
 -12   8   3        4.92       13.53     61.67 o
 -11   8   3      152.88       68.62     50.51 o
 -10   8   3      265.50      220.11     53.74 o
  -9   8   3       15.70       23.30     53.26 o
  -8   8   3       25.09       54.76     44.02 o
  -7   8   3     1148.35     1338.55     79.37 o
  -6   8   3      954.12      972.81     51.50 o
  -5   8   3      223.40      287.61     30.43 o
  -4   8   3       37.08      187.52     49.19 o
  -3   8   3     1279.97     1510.84     51.82 o
  -2   8   3     1519.25     1683.46     51.31 o
  -1   8   3     1367.99     1478.92     50.76 o
   0   8   3     1150.22     1381.59     57.94 o
   1   8   3     1667.06     1799.26     67.43 o
   2   8   3      428.40      738.44     59.86 o
   3   8   3      325.22      361.30     57.03 o
   4   8   3     1061.96     1068.33     45.81 o
   5   8   3      258.22      309.49     36.86 o
   6   8   3      154.47      151.86     40.73 o
   7   8   3      251.76      329.84     67.26 o
   8   8   3      309.43      291.42     57.72 o
   9   8   3      673.25      746.39     85.77 o
  10   8   3        6.75       81.08     72.00 o
  11   8   3      510.51      707.93     75.77 o
  12   8   3       35.01       58.18     62.34 o
 -12   9   3     1003.94      897.82    101.54 o
 -11   9   3      102.13      138.54     57.48 o
 -10   9   3      703.19      737.39     79.98 o
  -9   9   3     1149.22     1094.80    105.48 o
  -8   9   3     1987.29     2082.20    101.76 o
  -7   9   3       78.55      185.47     69.39 o
  -6   9   3        6.73      374.92     91.78 o
  -5   9   3       95.50      114.57     31.03 o
  -4   9   3       98.41       94.07     41.34 o
  -3   9   3     3203.09     3477.60     82.74 o
  -2   9   3       84.77       69.78     25.96 o
  -1   9   3     1802.03     1857.18     61.18 o
   0   9   3      785.66      780.18     43.85 o
   1   9   3      722.12      843.14     44.50 o
   2   9   3      159.20      214.96     33.25 o
   3   9   3     1165.44     1265.23     62.83 o
   4   9   3     2257.95     2492.96     78.23 o
   5   9   3      532.12      442.00     43.59 o
   6   9   3      501.18      633.29     60.08 o
   7   9   3      124.87      144.37     42.90 o
   8   9   3      123.92      267.97     61.90 o
   9   9   3        1.45      171.52     60.11 o
  10   9   3       21.03       -8.87     50.77 o
  11   9   3       37.46       91.06     55.11 o
  12   9   3      648.15      649.80     81.06 o
 -12  10   3      348.29      361.30     82.14 o
 -11  10   3      164.04      220.60     60.94 o
 -10  10   3       70.13       41.00     58.99 o
  -9  10   3      704.97      721.77     72.87 o
  -8  10   3        4.40       20.40     43.44 o
  -7  10   3      324.03      378.39     54.66 o
  -6  10   3      902.92      858.68     45.55 o
  -5  10   3      642.04      559.86     91.57 o
  -4  10   3     2567.50     2485.74     90.23 o
  -3  10   3      429.56      446.00     36.36 o
  -2  10   3      350.71      332.74     36.06 o
  -1  10   3       60.83       77.45     23.18 o
   0  10   3       27.70       -9.20     21.87 o
   1  10   3     1923.93     1964.76     68.53 o
   2  10   3     1583.18     1541.29     64.26 o
   3  10   3        6.55        9.49     25.29 o
   4  10   3        4.21       39.14     39.24 o
   5  10   3        0.06       37.63     39.45 o
   6  10   3     1219.33     1313.75     65.26 o
   7  10   3     1457.77     1417.20     80.10 o
   8  10   3      277.70      292.90     62.84 o
   9  10   3      628.99      690.16     84.35 o
  10  10   3       89.59      199.45     92.43 o
  11  10   3       12.14      -58.46     58.46 o
 -11  11   3      303.33      470.80     78.03 o
 -10  11   3      503.59      479.99     99.41 o
  -9  11   3      712.51      768.16     78.51 o
  -8  11   3        1.06       99.19     50.27 o
  -7  11   3       11.79      121.88     58.65 o
  -6  11   3      520.16      788.49     62.72 o
  -5  11   3     3441.60     3360.75    128.26 o
  -4  11   3     1825.89     1860.60     72.42 o
  -3  11   3      736.79      801.32     50.65 o
  -2  11   3      108.48       70.15     29.17 o
  -1  11   3       24.42       11.97     25.49 o
   0  11   3      405.64      359.46     31.00 o
   1  11   3      353.63      383.47     35.24 o
   2  11   3      140.70      358.99     44.31 o
   3  11   3      152.93      199.02     31.00 o
   4  11   3      423.73      416.73     36.88 o
   5  11   3      553.06      627.59     49.55 o
   6  11   3        5.38       95.11     41.97 o
   7  11   3      663.47      731.91     86.09 o
   8  11   3      507.84      816.16     94.43 o
   9  11   3        2.11       12.78     60.43 o
  10  11   3        0.98       24.07     63.73 o
  11  11   3      103.49      152.39     69.43 o
 -11  12   3       10.75       89.48     62.45 o
 -10  12   3      893.92      993.82     91.78 o
  -9  12   3       27.12       28.08     57.73 o
  -8  12   3     1148.60     1147.34    137.47 o
  -7  12   3      350.79      284.36     57.19 o
  -6  12   3        0.63       -5.00     67.51 o
  -5  12   3       58.04       58.65     37.17 o
  -4  12   3     2512.95     2676.11     81.62 o
  -3  12   3      130.87      173.83     40.18 o
  -2  12   3      987.95     1057.81     52.06 o
  -1  12   3     4226.27     3974.00     90.79 o
   0  12   3      479.88      442.10     37.41 o
   1  12   3     6066.73     6084.15    135.41 o
   2  12   3      166.70      134.93     37.07 o
   3  12   3      226.96      182.90     29.87 o
   4  12   3     1769.68     1723.85     65.38 o
   5  12   3     2316.02     2321.87     84.28 o
   6  12   3       37.09       88.75     39.85 o
   7  12   3      122.33       53.35     44.25 o
   8  12   3       97.18       78.12     48.78 o
   9  12   3      200.00      260.10     64.75 o
  10  12   3      266.00      235.97    111.02 o
 -10  13   3      163.59       86.88     66.02 o
  -9  13   3      256.91      185.44     61.73 o
  -8  13   3       14.59       59.49     50.41 o
  -7  13   3      177.74      230.70     64.13 o
  -6  13   3      257.16      386.79     60.40 o
  -5  13   3     1166.94     1092.59     82.13 o
  -4  13   3      737.60      652.84     60.58 o
  -3  13   3      719.62      828.40     66.60 o
  -2  13   3     1378.14     1336.57     58.98 o
  -1  13   3     1256.79     1206.51     59.30 o
   0  13   3      245.99      215.80     31.50 o
   1  13   3     1212.28     1033.55     54.41 o
   2  13   3      295.73      343.81     37.43 o
   3  13   3       23.94       18.88     32.99 o
   4  13   3        0.25      -28.53     28.53 o
   5  13   3      180.02      287.44     41.52 o
   6  13   3        1.11       45.38     44.41 o
   7  13   3      276.09      238.70     50.13 o
   8  13   3     2566.15     2601.06    142.89 o
   9  13   3      393.22      417.63     92.84 o
  10  13   3        0.15      -29.36     75.24 o
  -9  14   3       31.66       23.53     62.92 o
  -8  14   3       14.34      125.79     68.83 o
  -7  14   3       12.07       19.45     62.90 o
  -6  14   3       20.14       95.21     67.12 o
  -5  14   3        0.38       47.74     47.61 o
  -4  14   3        3.40       73.15     69.29 o
  -3  14   3       52.63      213.43     56.28 o
  -2  14   3     1284.76     1434.10     80.13 o
  -1  14   3      826.06      820.02     60.74 o
   0  14   3      493.52      499.18     43.16 o
   1  14   3       74.86      239.23     49.28 o
   2  14   3      436.14      423.85     51.47 o
   3  14   3      565.84      650.69     49.48 o
   4  14   3      521.28      526.34     49.40 o
   5  14   3     1340.20     1223.28     58.37 o
   6  14   3      396.45      424.91     56.83 o
   7  14   3        6.65      151.40     75.67 o
   8  14   3       21.52       53.93     60.04 o
   9  14   3      175.01      122.80     83.47 o
  -8  15   3      152.48       28.55     60.29 o
  -7  15   3       96.78      145.70     66.16 o
  -6  15   3       49.17      217.49     75.63 o
  -5  15   3      339.39      511.71    116.26 o
  -4  15   3       10.60       -8.11     46.49 o
  -3  15   3     2154.44     2208.13    105.68 o
  -2  15   3      110.07       81.66     37.96 o
  -1  15   3      666.36      627.53     63.13 o
   0  15   3      278.16      301.76     49.53 o
   1  15   3       49.21      -19.49     43.22 o
   2  15   3      240.32      191.67     63.53 o
   3  15   3      351.08      387.10     50.74 o
   4  15   3       17.34       51.84     47.09 o
   5  15   3     1359.59     1233.51    120.70 o
   6  15   3      422.38      519.60     87.48 o
   7  15   3       25.65      115.09     59.83 o
   8  15   3      555.92      520.95    140.71 o
  -7  16   3      157.65      200.88     68.72 o
  -6  16   3       33.71       60.49     54.57 o
  -5  16   3      208.91      277.58     66.36 o
  -4  16   3      384.65      355.90     61.66 o
  -3  16   3       30.85       18.66     55.94 o
  -2  16   3      215.43      343.99     70.10 o
  -1  16   3      181.96      107.22     56.41 o
   0  16   3      180.97      123.51     58.88 o
   1  16   3     1199.13     1168.88     97.22 o
   2  16   3      552.59      523.57     71.52 o
   3  16   3      449.84      457.76     62.49 o
   4  16   3        1.85      -13.53     68.49 o
   5  16   3       34.42       58.68     68.99 o
   6  16   3        6.58      177.83    103.16 o
   7  16   3       34.88      349.72    112.50 o
  -6  17   3        2.08       95.27     87.82 o
  -5  17   3       86.49      134.89     87.45 o
  -4  17   3      102.93       57.39     58.12 o
  -3  17   3      115.80      145.86     59.12 o
  -2  17   3        0.12        0.85     74.93 o
  -1  17   3       50.89       38.99     53.38 o
   0  17   3     2506.77     2563.04    144.93 o
   1  17   3        0.49       49.24     60.27 o
   2  17   3      347.76      342.19     87.38 o
   3  17   3      153.83      114.87     69.41 o
   4  17   3       17.99       85.38     88.99 o
   5  17   3       59.02      306.65    587.19 o
  -4  18   3      202.19       99.13    145.74 o
  -3  18   3      518.52      350.08     98.09 o
  -2  18   3      251.27      386.89     94.30 o
  -1  18   3        9.46       75.08     70.84 o
   0  18   3      356.64      186.90    138.85 o
   1  18   3        8.50      -18.24     79.86 o
   2  18   3       26.55       13.66    117.87 o
   3  18   3      445.59      197.40    102.48 o
 -14   0   4      424.94      314.39    180.60 o
 -13   0   4     3827.09     3895.78    372.28 o
 -12   0   4     5943.13     5358.99    405.72 o
 -11   0   4     1578.00     1263.89    164.73 o
 -10   0   4    18352.02    17845.60    365.03 o
  -9   0   4      669.66      559.22     71.71 o
  -8   0   4    14523.34    13713.81    222.07 o
  -7   0   4    15040.39    15010.23    156.21 o
  -6   0   4    20540.46    19814.57    206.36 o
  -5   0   4    86661.27    88863.56   1601.95 o
  -4   0   4    27238.98    28733.09    232.47 o
  -3   0   4    17381.63    18508.11    231.26 o
  -2   0   4     8928.83    10435.76    153.41 o
   1   0   4      150.76      249.60     48.39 o
   2   0   4   135399.50   134836.83    852.52 o
   3   0   4    40317.02    41945.86   2027.53 o
   4   0   4     1326.66     1552.07     74.65 o
   5   0   4    20077.35    22079.18    300.37 o
   6   0   4    12983.28    13051.83    249.13 o
   7   0   4    24238.49    24425.93    355.86 o
   8   0   4     6520.20     6428.03    359.12 o
   9   0   4       36.80      109.75    119.78 o
  10   0   4     1899.60     2175.95    250.84 o
  11   0   4     3284.72     3049.94    315.38 o
  12   0   4     1934.88     1932.83    272.09 o
  13   0   4     4832.37     5722.17    472.84 o
  14   0   4     2083.16     2266.21    317.08 o
 -14   1   4       85.88      275.59    178.41 o
 -13   1   4      281.56      365.93    246.05 o
 -12   1   4     3243.68     3391.31    162.79 o
 -11   1   4      107.39      123.37     58.08 o
 -10   1   4     9964.09     9653.27    157.88 o
  -9   1   4     4072.07     3865.56     88.39 o
  -8   1   4     2159.23     2432.85     66.25 o
  -7   1   4     4563.56     4484.61     89.25 o
  -6   1   4    12790.29    11897.32    116.60 o
  -5   1   4     1059.39     1050.65     43.66 o
  -4   1   4     7332.36     7298.10     68.49 o
  -3   1   4    11421.01    11211.55    115.12 o
  -2   1   4    73676.21    76753.32   1031.18 o
  -1   1   4    36302.62    35436.13    457.43 o
   1   1   4     7815.08     8477.00    105.43 o
   2   1   4    16750.70    18139.76    419.88 o
   3   1   4    25230.08    25619.24    405.82 o
   4   1   4     2755.24     2576.89     62.69 o
   5   1   4       25.11       51.53     37.36 o
   6   1   4    17590.56    17458.46    200.68 o
   7   1   4     4881.48     4702.19    112.49 o
   8   1   4        0.32       -6.30     38.84 o
   9   1   4        1.62       57.73     78.45 o
  10   1   4      270.00      290.58    101.53 o
  11   1   4     1196.62     1181.49    206.65 o
  12   1   4     3145.96     3215.02    347.48 o
  13   1   4     7429.18     8304.12    384.09 o
  14   1   4     5870.93     6699.02    367.16 o
 -14   2   4      929.45      884.46    149.73 o
 -13   2   4     1544.75     1584.99    122.03 o
 -12   2   4     2974.27     2846.69    149.88 o
 -11   2   4     3353.74     3355.17    154.81 o
 -10   2   4     3523.87     3471.63    118.09 o
  -9   2   4      737.67      783.56     58.14 o
  -8   2   4     1556.26     1476.16     54.71 o
  -7   2   4      896.72      851.82     41.76 o
  -6   2   4    18131.60    18287.80    173.46 o
  -5   2   4     9423.69     9323.39     99.56 o
  -4   2   4    11551.82    11328.77    111.44 o
  -3   2   4     3430.95     3691.88     46.27 o
  -2   2   4    32550.95    34136.12    250.33 o
  -1   2   4    19592.67    20146.32    179.25 o
   0   2   4    41435.55    41376.79    725.32 o
   1   2   4     4517.56     4544.70     63.91 o
   2   2   4     2899.03     2458.59     41.01 o
   3   2   4      665.52      742.19     28.95 o
   4   2   4     1452.07     1863.61     51.55 o
   5   2   4      126.14      157.25     33.87 o
   6   2   4    22324.87    22451.84    237.29 o
   7   2   4    26200.10    24419.72    251.88 o
   8   2   4     7219.74     7246.59    145.28 o
   9   2   4        6.14       81.92     76.92 o
  10   2   4      263.82      500.52    121.69 o
  11   2   4      438.37      335.67    101.57 o
  12   2   4     1658.19     1415.02    168.06 o
  13   2   4     3517.81     3404.26    452.69 o
 -14   3   4     1255.46     1119.01    130.12 o
 -13   3   4     3327.00     3317.64    170.67 o
 -12   3   4     2121.94     2108.89    132.09 o
 -11   3   4     3824.27     3829.38    133.62 o
 -10   3   4    14645.50    14220.18    235.69 o
  -9   3   4     4649.25     4274.83    125.20 o
  -8   3   4     2345.11     2430.26     91.06 o
  -7   3   4     7332.92     6745.60    138.15 o
  -6   3   4    15959.28    16034.29    197.53 o
  -5   3   4      810.40      598.17     39.79 o
  -4   3   4     5417.59     5591.77    113.86 o
  -3   3   4    31558.83    32480.85    279.52 o
  -2   3   4        1.24       27.86     15.64 o
  -1   3   4    36484.25    38740.53    440.08 o
   0   3   4    17021.58    17354.19    145.20 o
   1   3   4     2093.20     2201.43     36.79 o
   2   3   4    18478.28    18429.62    101.05 o
   3   3   4    76395.73    77304.15    486.43 o
   4   3   4     8057.57     7985.02     93.10 o
   5   3   4    11187.75    10222.94    115.09 o
   6   3   4    22971.60    22501.89    214.65 o
   7   3   4     3087.19     2653.13     78.28 o
   8   3   4     2159.64     2147.45     72.21 o
   9   3   4     4076.44     3876.33    169.06 o
  10   3   4     4280.00     4032.23    235.37 o
  11   3   4       13.07      -27.60     57.43 o
  12   3   4     1219.65     1283.25    157.89 o
  13   3   4     2259.68     2384.06    219.06 o
 -14   4   4      909.10     1011.05    110.93 o
 -13   4   4     2918.23     2723.51    155.33 o
 -12   4   4     4635.44     4756.14    193.22 o
 -11   4   4     1349.15     1206.62     94.58 o
 -10   4   4     4333.30     4471.08    140.62 o
  -9   4   4     1516.67     1440.22     79.38 o
  -8   4   4     5362.05     5269.63     99.08 o
  -7   4   4     2071.09     1761.65     63.98 o
  -6   4   4     6135.71     5972.11    113.01 o
  -5   4   4      670.57      649.26     55.73 o
  -4   4   4       35.41      158.15     27.78 o
  -3   4   4     6746.74     6935.45     64.52 o
  -2   4   4     7916.18     7919.11     78.92 o
  -1   4   4     3598.31     4179.26     63.08 o
   0   4   4     2312.34     2611.87     41.91 o
   1   4   4     4354.68     4327.93     52.09 o
   2   4   4    24396.34    24359.72    158.29 o
   3   4   4     1262.30     1411.84     35.62 o
   4   4   4     2665.24     2799.57     55.05 o
   5   4   4      185.69      154.58     23.56 o
   6   4   4     7165.10     7142.23    109.09 o
   7   4   4    16468.48    15822.72    180.81 o
   8   4   4     1890.20     1673.45     48.34 o
   9   4   4     6175.87     6064.65    184.94 o
  10   4   4     4830.70     4936.20    202.77 o
  11   4   4     3485.92     3190.76    163.57 o
  12   4   4      139.30       25.42    101.58 o
  13   4   4      986.01     1081.66    237.02 o
 -14   5   4       86.40       73.10     67.59 o
 -13   5   4      594.38      589.40     87.93 o
 -12   5   4     5149.13     5090.98    201.89 o
 -11   5   4     1693.15     1552.98     93.22 o
 -10   5   4     6127.41     5951.20    165.70 o
  -9   5   4     8210.53     8491.36    184.02 o
  -8   5   4     6635.71     6763.64    156.64 o
  -7   5   4     5113.93     5125.08    133.05 o
  -6   5   4    16446.57    15920.73    184.49 o
  -5   5   4     7181.52     6818.98    104.59 o
  -4   5   4       53.29       28.41     21.53 o
  -3   5   4     1891.10     1883.32     49.03 o
  -2   5   4     1014.90     1168.39     31.64 o
  -1   5   4    18063.56    20267.86    201.32 o
   0   5   4     8910.92     9425.55     71.09 o
   1   5   4    12291.39    11343.61    101.86 o
   2   5   4    17991.95    17487.56    112.80 o
   3   5   4    19285.19    18572.46    132.89 o
   4   5   4     5423.15     5305.52     89.35 o
   5   5   4     4097.27     4010.88     99.67 o
   6   5   4    23699.66    24381.70    216.10 o
   7   5   4     3613.38     3358.68     98.23 o
   8   5   4      758.55      625.15     48.73 o
   9   5   4     1892.52     1997.21    112.57 o
  10   5   4      438.90      423.82     64.40 o
  11   5   4      905.95      821.36     83.02 o
  12   5   4     1143.99     1181.28    158.57 o
  13   5   4     1792.75     2086.10    207.72 o
 -13   6   4     3204.94     3442.03    178.24 o
 -12   6   4     1630.52     1770.12    169.03 o
 -11   6   4      387.82      441.62     58.63 o
 -10   6   4     2275.89     2200.63    106.53 o
  -9   6   4     1504.53     1515.26     85.81 o
  -8   6   4     4576.13     4458.97    130.82 o
  -7   6   4     1083.65     1071.10     70.23 o
  -6   6   4     5324.63     5113.41     81.50 o
  -5   6   4    16768.99    15884.96    150.74 o
  -4   6   4    28973.82    29345.46    224.39 o
  -3   6   4      221.43      306.82     40.42 o
  -2   6   4    20982.40    22103.76    136.50 o
  -1   6   4    16030.35    16464.21    112.60 o
   0   6   4    30990.12    33063.69    143.78 o
   1   6   4    21811.88    23689.43    180.45 o
   2   6   4    19148.58    18850.73    156.52 o
   3   6   4       45.81        9.08     21.59 o
   4   6   4     3891.32     4192.85     76.58 o
   5   6   4     3288.76     3306.20     87.30 o
   6   6   4     2431.82     2482.32     79.34 o
   7   6   4     9456.41     9423.65    161.32 o
   8   6   4     6519.19     6129.01    178.19 o
   9   6   4     3480.17     3498.65    145.90 o
  10   6   4     6230.60     6290.06    177.04 o
  11   6   4     3659.92     3659.89    143.18 o
  12   6   4      847.48      777.77    108.35 o
  13   6   4     1679.15     1687.84    193.79 o
 -13   7   4      940.56     1027.25    112.62 o
 -12   7   4     3306.45     3197.66    154.08 o
 -11   7   4      630.63      601.01     68.50 o
 -10   7   4      202.17      209.69     51.95 o
  -9   7   4     1050.55     1151.22     78.42 o
  -8   7   4     1025.72     1084.85     74.09 o
  -7   7   4      277.98      322.17     50.11 o
  -6   7   4    15395.48    15176.06    153.57 o
  -5   7   4    11492.78    11062.50    129.12 o
  -4   7   4      415.36      549.61     44.39 o
  -3   7   4     1036.16      936.98     41.28 o
  -2   7   4       17.72        7.46     26.15 o
  -1   7   4    13870.25    14045.58    194.62 o
   0   7   4    23424.63    23717.27    134.68 o
   1   7   4     9553.08     9454.91    119.42 o
   2   7   4    12240.81    11962.27    141.42 o
   3   7   4    19774.79    21066.29    158.76 o
   4   7   4     2413.56     2367.90     58.51 o
   5   7   4       14.23       54.57     26.33 o
   6   7   4     1200.58     1267.17     69.38 o
   7   7   4     4189.63     4007.38    192.68 o
   8   7   4      760.32      657.29     80.06 o
   9   7   4       11.21       86.26     56.81 o
  10   7   4      171.05      125.55     53.46 o
  11   7   4     5293.27     5438.34    176.60 o
  12   7   4     4198.72     4271.40    178.23 o
  13   7   4     1806.94     2077.98    211.43 o
 -13   8   4     2143.93     2290.28    175.02 o
 -12   8   4      648.93      617.35     72.83 o
 -11   8   4      112.42       74.88     49.91 o
 -10   8   4     1959.90     2053.43    106.50 o
  -9   8   4     1420.62     1335.57     86.78 o
  -8   8   4     3580.19     3595.31    125.47 o
  -7   8   4     2733.23     2704.22    107.03 o
  -6   8   4     5412.82     5845.12    107.84 o
  -5   8   4    30661.47    29318.21    195.03 o
  -4   8   4    12589.91    12691.20    135.97 o
  -3   8   4     2653.97     2846.47     69.97 o
  -2   8   4     5173.29     5472.51     84.11 o
  -1   8   4     9415.51     9683.35    117.77 o
   0   8   4    21528.63    21345.64    213.08 o
   1   8   4     6378.98     5931.98    106.48 o
   2   8   4    24386.14    23961.51    235.28 o
   3   8   4     4842.75     5000.38    105.35 o
   4   8   4     1071.32      940.57     49.97 o
   5   8   4     4158.20     4051.25     99.65 o
   6   8   4      930.59      907.83     62.87 o
   7   8   4     4238.99     3961.89    143.86 o
   8   8   4     4508.62     4459.48    160.30 o
   9   8   4     6012.20     6014.70    172.12 o
  10   8   4     6677.04     6870.97    190.10 o
  11   8   4     2106.22     2099.81    117.22 o
  12   8   4      102.10      165.93     63.19 o
 -12   9   4     3145.66     3261.18    148.37 o
 -11   9   4     1849.56     1752.18    107.72 o
 -10   9   4     6026.31     5766.47    177.06 o
  -9   9   4     1471.88     1609.46     94.43 o
  -8   9   4     3348.02     3298.10    126.67 o
  -7   9   4     3630.79     3609.18    122.38 o
  -6   9   4    19012.71    19287.24    202.28 o
  -5   9   4     5437.12     4887.25     96.75 o
  -4   9   4     1365.81     1309.85     65.11 o
  -3   9   4      865.12      982.16     46.79 o
  -2   9   4      334.19      356.07     31.14 o
  -1   9   4     2656.77     2900.80     67.51 o
   0   9   4     7617.91     7272.70     98.34 o
   1   9   4     4862.69     4676.02    101.42 o
   2   9   4    12148.53    12149.78    143.96 o
   3   9   4    19061.04    19309.21    215.82 o
   4   9   4     2956.79     3116.93     86.58 o
   5   9   4       61.81       44.53     30.57 o
   6   9   4     6400.88     6646.58    156.08 o
   7   9   4     5073.01     5112.67    145.38 o
   8   9   4     7181.12     6511.68    194.44 o
   9   9   4     2103.78     2025.48    118.98 o
  10   9   4      157.65      145.61     51.15 o
  11   9   4      996.79      900.49     82.23 o
  12   9   4     1809.09     1651.89    130.70 o
 -12  10   4     1095.06     1180.22    100.95 o
 -11  10   4      221.02      239.44     62.90 o
 -10  10   4      482.60      620.11     72.57 o
  -9  10   4      828.20      737.73     75.48 o
  -8  10   4       82.21      170.59     53.18 o
  -7  10   4       33.71      103.86     53.84 o
  -6  10   4      935.47     1013.84     49.24 o
  -5  10   4    12327.52    12633.63    229.31 o
  -4  10   4     4085.46     3899.88    123.87 o
  -3  10   4      310.13      376.83     34.38 o
  -2  10   4      241.93      210.47     25.43 o
  -1  10   4      129.64      168.35     25.01 o
   0  10   4     1817.23     1906.16     55.78 o
   1  10   4     3119.26     3031.25     73.15 o
   2  10   4      177.12      168.96     26.19 o
   3  10   4      143.14      162.64     34.22 o
   4  10   4     2197.28     2264.24     77.06 o
   5  10   4     1450.60     1420.26     67.03 o
   6  10   4     5519.98     5378.24    126.70 o
   7  10   4     7559.30     7311.05    177.77 o
   8  10   4     3950.13     4082.22    144.81 o
   9  10   4     5160.66     4988.82    182.69 o
  10  10   4     3130.68     3321.47    156.12 o
  11  10   4      174.58       25.08     95.74 o
 -11  11   4     3281.19     3211.62    146.89 o
 -10  11   4     3954.56     4142.70    157.21 o
  -9  11   4     3758.82     3871.95    146.72 o
  -8  11   4     5980.22     5957.95    170.34 o
  -7  11   4     3555.52     3775.55    133.45 o
  -6  11   4    10091.52    10484.38    225.65 o
  -5  11   4     9069.52     8688.01    197.06 o
  -4  11   4     2438.76     2269.45     81.22 o
  -3  11   4     1719.56     1656.55     64.77 o
  -2  11   4     2625.21     2613.48     76.94 o
  -1  11   4     2425.31     2703.25     65.55 o
   0  11   4     5835.49     5952.60    115.31 o
   1  11   4     5334.13     5100.30     92.33 o
   2  11   4    14523.43    14291.11    191.62 o
   3  11   4    11418.25    11086.24    152.23 o
   4  11   4     2753.06     2883.98     83.15 o
   5  11   4     1623.05     1718.51     75.00 o
   6  11   4     5458.11     5322.22    123.00 o
   7  11   4     6709.77     6611.01    159.77 o
   8  11   4     8051.98     7932.06    200.97 o
   9  11   4     4128.59     3768.06    161.46 o
  10  11   4      499.57      470.76     89.03 o
  11  11   4     1439.11     1405.74    121.01 o
 -11  12   4      301.93      295.55     75.14 o
 -10  12   4     1913.11     1834.69    113.52 o
  -9  12   4      147.96      162.19     53.84 o
  -8  12   4      676.51      720.70     81.33 o
  -7  12   4     1555.80     1389.72     87.64 o
  -6  12   4      244.71      208.70     60.10 o
  -5  12   4     2988.68     3031.54     91.37 o
  -4  12   4    13970.52    13718.99    183.45 o
  -3  12   4     1905.17     1938.56     72.34 o
  -2  12   4     4140.39     4357.13     95.29 o
  -1  12   4      689.64      968.77    102.54 o
   0  12   4       51.12      -10.51     25.16 o
   1  12   4     2091.65     2336.56     73.30 o
   2  12   4     4800.79     4639.50    108.98 o
   3  12   4       75.37       40.48     28.20 o
   4  12   4      317.82      252.12     30.48 o
   5  12   4     1867.07     1881.39     76.15 o
   6  12   4     1102.29     1131.13     64.56 o
   7  12   4     3257.84     3354.35    155.07 o
   8  12   4     1656.66     1861.25    105.91 o
   9  12   4     2049.26     1951.59    244.16 o
  10  12   4     3656.92     3588.72    204.02 o
 -10  13   4     1330.66     1528.04    132.14 o
  -9  13   4     1309.78     1353.06    115.08 o
  -8  13   4      259.83      307.48     88.48 o
  -7  13   4     1418.34     1504.50     93.00 o
  -6  13   4     4699.90     4822.26    165.18 o
  -5  13   4     5826.11     5575.43    147.78 o
  -4  13   4      879.79      885.45     77.96 o
  -3  13   4        0.20       40.91     43.12 o
  -2  13   4       53.19       33.47     36.77 o
  -1  13   4      848.22      893.81     77.75 o
   0  13   4     3055.55     3101.11     82.02 o
   1  13   4     4200.44     4134.30     99.38 o
   2  13   4     7925.03     7741.36    145.45 o
   3  13   4     4780.02     4807.44    111.19 o
   4  13   4     1191.51     1201.60     55.19 o
   5  13   4     1012.32     1071.13     56.82 o
   6  13   4     1897.83     1935.68     91.61 o
   7  13   4     1128.20     1118.63     76.73 o
   8  13   4      774.42     1088.50    146.46 o
   9  13   4      636.89      627.07    123.29 o
  10  13   4        0.10      -29.19     73.14 o
  -9  14   4       56.85       90.08     65.07 o
  -8  14   4     1470.41     1446.78    118.52 o
  -7  14   4     2141.07     2258.39    135.36 o
  -6  14   4     4766.70     4698.86    193.39 o
  -5  14   4     5159.43     5072.84    172.52 o
  -4  14   4    12102.26    12524.45    264.65 o
  -3  14   4     6624.33     6665.83    151.83 o
  -2  14   4     6426.03     6674.10    149.26 o
  -1  14   4     9109.25     9533.60    172.46 o
   0  14   4     9572.11     9469.91    179.92 o
   1  14   4     5506.95     5618.70    145.44 o
   2  14   4     3312.39     3252.55     95.57 o
   3  14   4       86.05       22.74     35.70 o
   4  14   4      509.04      448.61     43.89 o
   5  14   4        7.92       25.48     30.04 o
   6  14   4     2422.58     2393.84    102.50 o
   7  14   4     4101.91     4356.16    192.05 o
   8  14   4     1444.51     1640.71    136.82 o
   9  14   4      726.59      702.59    110.15 o
  -8  15   4      510.28      487.19     96.97 o
  -7  15   4      167.57      131.55     63.01 o
  -6  15   4     3202.58     3144.49    154.49 o
  -5  15   4     2407.11     2529.74    193.43 o
  -4  15   4     1202.63     1266.68     94.95 o
  -3  15   4      248.61      254.16     52.61 o
  -2  15   4        0.48      -46.13     46.13 o
  -1  15   4     2389.46     2422.38    109.84 o
   0  15   4     3785.91     3855.19    121.87 o
   1  15   4      130.21      157.87     42.79 o
   2  15   4      586.33      599.97     56.79 o
   3  15   4     3380.70     3408.71    113.30 o
   4  15   4     1611.44     1591.08    107.95 o
   5  15   4     1233.52     1197.15    100.08 o
   6  15   4     1926.84     2033.21    129.74 o
   7  15   4      707.22      890.49    132.41 o
   8  15   4        1.29       -9.92     75.66 o
  -7  16   4     1439.08     1381.70    116.52 o
  -6  16   4      351.12      354.71     86.62 o
  -5  16   4     1546.42     1578.31    132.01 o
  -4  16   4     5447.28     5230.93    164.59 o
  -3  16   4     1543.31     1502.41     94.64 o
  -2  16   4     3031.63     3138.40    128.60 o
  -1  16   4     2573.24     2742.23    121.28 o
   0  16   4      741.02      658.05     83.55 o
   1  16   4      733.97      936.64     88.59 o
   2  16   4      834.75      980.53     87.69 o
   3  16   4       44.98      -30.43     63.61 o
   4  16   4       16.75      -20.60     55.52 o
   5  16   4      332.07      395.54     91.25 o
   6  16   4     1643.52     1607.79    119.59 o
   7  16   4     4240.79     4314.83    230.02 o
  -6  17   4     2257.63     2082.50    163.41 o
  -5  17   4     2697.93     2797.14    173.71 o
  -4  17   4     1363.92     1271.28    105.33 o
  -3  17   4      548.23      656.25     81.08 o
  -2  17   4        2.15      -32.74     59.44 o
  -1  17   4     2636.69     2889.58    129.85 o
   0  17   4     4557.93     4405.02    179.65 o
   1  17   4     2120.82     2135.46    131.43 o
   2  17   4     1357.82     1207.30    121.03 o
   3  17   4     1093.78     1129.45    206.08 o
   4  17   4     1542.34     1633.80    174.79 o
   5  17   4     4608.20     4735.48    289.37 o
  -4  18   4      146.42      -40.39    108.65 o
  -3  18   4      140.09       96.88     81.33 o
  -2  18   4     1220.21     1360.08    136.89 o
  -1  18   4     1440.90     1420.06    139.64 o
   0  18   4      273.42      376.96     86.50 o
   1  18   4       71.17      -55.27     95.11 o
   2  18   4       36.07      163.54    101.21 o
   3  18   4       84.06       44.59     92.22 o
 -14   1   5       44.85      -67.11     97.78 o
 -13   1   5        4.60        4.59    113.99 o
 -12   1   5      475.31      572.81     86.90 o
 -11   1   5     2185.39     2260.97    116.24 o
 -10   1   5        3.42      220.54     58.22 o
  -9   1   5      168.27      169.20     28.67 o
  -8   1   5      222.50      264.34     29.52 o
  -7   1   5     5918.87     5710.97    101.17 o
  -6   1   5     3268.58     3074.08     73.65 o
  -5   1   5      871.69      782.65     40.96 o
  -4   1   5       11.37       34.12     16.45 o
  -3   1   5    12324.71    12501.40    126.21 o
  -2   1   5    41901.69    42778.83    401.26 o
  -1   1   5    21790.20    22419.27    149.95 o
   0   1   5      704.61      825.59     62.85 o
   1   1   5       51.27       92.61     48.68 o
   2   1   5        4.15        9.60     25.61 o
   3   1   5     2474.11     2327.40     66.54 o
   4   1   5     3303.37     3648.00     75.62 o
   5   1   5      996.66      960.35    131.11 o
   6   1   5      494.18      693.41     65.34 o
   7   1   5      511.50      467.96     44.60 o
   8   1   5       71.09       20.54     50.70 o
   9   1   5       34.55      -33.01     77.53 o
  10   1   5       17.29       35.55     84.63 o
  11   1   5       18.10      -70.97     91.74 o
  12   1   5      170.81      303.85    116.67 o
  13   1   5      158.07      365.88    140.23 o
 -14   2   5      112.22       67.29     78.04 o
 -13   2   5       46.18       -5.63     63.96 o
 -12   2   5        1.58       66.83     89.02 o
 -11   2   5      322.98      396.79     75.12 o
 -10   2   5       87.49        9.12     46.03 o
  -9   2   5      641.19      574.35     45.61 o
  -8   2   5      381.90      274.38     29.98 o
  -7   2   5      572.40      666.44     44.96 o
  -6   2   5     1399.78     1744.55     60.13 o
  -5   2   5        4.61       47.22     21.65 o
  -4   2   5       49.60      381.63     52.19 o
  -3   2   5        3.30        2.71     15.42 o
  -2   2   5     3425.85     3092.52     41.80 o
  -1   2   5    10276.18    11576.55    124.21 o
   0   2   5     3256.82     3085.04    354.32 o
   1   2   5      149.77      165.34     30.59 o
   2   2   5     7998.96     7875.86     75.05 o
   3   2   5     2075.71     2084.13     45.89 o
   4   2   5     1242.83     1296.66     47.50 o
   5   2   5      150.82      186.64     31.40 o
   6   2   5      318.21      461.03     49.87 o
   7   2   5       31.92       69.55     33.81 o
   8   2   5       73.70      154.96     45.51 o
   9   2   5      363.80      289.41     88.24 o
  10   2   5       20.67       98.85    238.19 o
  11   2   5     1068.28     1162.67    143.88 o
  12   2   5      217.24      430.65    153.25 o
  13   2   5       24.36       34.87    145.32 o
 -14   3   5       57.27       77.77     77.00 o
 -13   3   5      289.62      241.48     87.95 o
 -12   3   5      661.79      723.59     95.78 o
 -11   3   5     1149.10     1252.24     88.03 o
 -10   3   5      320.61      371.22     89.78 o
  -9   3   5      504.30      422.17     75.36 o
  -8   3   5      365.82      665.30     58.81 o
  -7   3   5     1339.20     1275.87     65.89 o
  -6   3   5        5.81       15.87     30.39 o
  -5   3   5     1846.62     2110.61     56.01 o
  -4   3   5     4396.10     5463.07     84.29 o
  -3   3   5     6685.00     6765.71     74.69 o
  -2   3   5    20479.73    21395.50    124.93 o
  -1   3   5     1269.31     1097.40     61.26 o
   0   3   5     1842.71     1922.72     51.65 o
   1   3   5     4801.21     5267.35     60.71 o
   2   3   5     6144.14     6137.54     56.91 o
   3   3   5       54.13       97.48     20.39 o
   4   3   5     1734.28     1860.80     49.73 o
   5   3   5      152.80      123.63     35.29 o
   6   3   5     1496.13     1582.51     70.83 o
   7   3   5     2446.01     2444.27     90.58 o
   8   3   5      319.88      336.20     60.74 o
   9   3   5     1525.92     1670.78     80.01 o
  10   3   5      878.54      816.27    131.45 o
  11   3   5      227.43       38.61    206.75 o
  12   3   5      292.96      316.66    111.52 o
  13   3   5      102.61      -11.57    104.22 o
 -14   4   5       38.75       31.14     68.77 o
 -13   4   5      557.86      517.91     85.88 o
 -12   4   5      163.82      236.57     99.95 o
 -11   4   5      827.87      927.85     76.98 o
 -10   4   5      132.86      137.34     50.56 o
  -9   4   5      449.85      419.26     53.65 o
  -8   4   5      967.25      850.97     55.98 o
  -7   4   5        2.83       22.86     38.72 o
  -6   4   5     6411.79     6691.99    119.24 o
  -5   4   5      911.04      917.68     54.23 o
  -4   4   5      214.98      171.92     38.70 o
  -3   4   5     1979.22     1780.90     36.28 o
  -2   4   5    46633.60    48062.09    249.57 o
  -1   4   5    23144.16    23479.68    261.28 o
   0   4   5      816.29      829.29     38.58 o
   1   4   5      688.14      639.58     24.03 o
   2   4   5      352.93      322.07     16.80 o
   3   4   5     1939.73     1925.52     40.93 o
   4   4   5      976.10     1013.74     36.87 o
   5   4   5      503.36      604.05     31.89 o
   6   4   5      973.50     1076.35     50.65 o
   7   4   5     5007.31     5000.31    107.83 o
   8   4   5      724.33      663.81     37.70 o
   9   4   5      244.04      172.76     59.82 o
  10   4   5     2051.64     1811.27    130.19 o
  11   4   5       92.28      151.01    105.74 o
  12   4   5       29.11      -81.70     94.32 o
  13   4   5        2.15      110.33    265.41 o
 -14   5   5      588.58      547.72     95.01 o
 -13   5   5        6.45       97.02     71.97 o
 -12   5   5       53.28      162.51     92.63 o
 -11   5   5      291.77      327.88     62.91 o
 -10   5   5     3546.02     3624.68    132.03 o
  -9   5   5     1288.05     1263.80     79.52 o
  -8   5   5      492.25      478.96     54.74 o
  -7   5   5       59.12       12.94     58.51 o
  -6   5   5      526.64      522.27     43.95 o
  -5   5   5      395.49      447.13     44.46 o
  -4   5   5     1654.73     1969.56     56.36 o
  -3   5   5     9888.49    10323.42    106.07 o
  -2   5   5     7737.76     7856.43     84.99 o
  -1   5   5     2967.96     3181.90    103.14 o
   0   5   5      534.88      637.45     47.10 o
   1   5   5      278.50      412.62     26.26 o
   2   5   5      176.43      227.91     21.28 o
   3   5   5     1334.60     1251.52     41.10 o
   4   5   5      986.80      827.83     43.37 o
   5   5   5      329.35      333.07     29.06 o
   6   5   5     2240.26     2214.19     77.60 o
   7   5   5     1645.69     1526.37     69.78 o
   8   5   5      498.31      411.53     62.35 o
   9   5   5     2564.31     2511.25    123.93 o
  10   5   5       26.60      -13.99     68.53 o
  11   5   5     1489.10     1334.26    118.85 o
  12   5   5        5.55       95.47    104.99 o
  13   5   5      165.35      209.79    153.73 o
 -13   6   5      481.66      717.17    106.90 o
 -12   6   5      235.59      226.73     64.67 o
 -11   6   5     1198.05     1180.98     87.02 o
 -10   6   5      113.72       98.62     45.26 o
  -9   6   5      170.10      127.99     50.09 o
  -8   6   5      525.79      512.89     54.31 o
  -7   6   5      618.15      584.94     55.09 o
  -6   6   5      772.20      814.09     60.09 o
  -5   6   5       13.38       38.81     26.76 o
  -4   6   5     2475.51     3275.07     84.42 o
  -3   6   5     9947.19    10037.63    103.38 o
  -2   6   5     3227.30     3761.31     65.16 o
  -1   6   5     9113.38     9236.76    121.39 o
   0   6   5     8884.16     9231.47    113.15 o
   1   6   5      488.84      584.02     42.39 o
   2   6   5       57.55      163.12     23.33 o
   3   6   5     2502.90     2581.31     54.47 o
   4   6   5     2649.67     2799.60     89.86 o
   5   6   5      180.88      156.57     29.70 o
   6   6   5     2281.34     2005.08     74.62 o
   7   6   5     1953.20     1995.41     75.49 o
   8   6   5       27.38       70.12     49.60 o
   9   6   5       73.14      163.62     59.63 o
  10   6   5      281.17      300.04     67.47 o
  11   6   5       12.56       20.72     58.28 o
  12   6   5        3.84      109.60     83.66 o
  13   6   5       94.48      198.37    106.26 o
 -13   7   5        1.28       11.81     81.47 o
 -12   7   5       35.41      137.52     57.19 o
 -11   7   5      236.53      135.22     50.34 o
 -10   7   5      542.34      517.41     76.47 o
  -9   7   5      280.87      257.92     49.39 o
  -8   7   5       92.84       60.49     44.34 o
  -7   7   5     1529.29     1417.67     76.59 o
  -6   7   5      550.22      735.19     43.80 o
  -5   7   5       36.95       57.32     14.49 o
  -4   7   5     7442.78     8042.14    103.77 o
  -3   7   5     1386.17     1496.44     53.36 o
  -2   7   5     2065.60     2282.81     51.91 o
  -1   7   5     2710.12     2761.45     55.87 o
   0   7   5     4202.36     4861.23     56.01 o
   1   7   5       16.29       -8.70     15.51 o
   2   7   5     6875.29     7535.18    103.01 o
   3   7   5       67.09       81.69     22.98 o
   4   7   5       16.77       36.08     22.88 o
   5   7   5      206.29      128.01     29.34 o
   6   7   5     1153.99     1042.33     52.14 o
   7   7   5        1.96       33.54     42.09 o
   8   7   5     3011.83     2895.73    133.22 o
   9   7   5       77.98        8.84     55.00 o
  10   7   5        0.36       70.30     64.75 o
  11   7   5        5.67      115.67     64.87 o
  12   7   5       22.80      -55.36     77.72 o
 -13   8   5      668.61      490.10     93.31 o
 -12   8   5      290.65      344.84     71.88 o
 -11   8   5      848.79      897.02     87.91 o
 -10   8   5        0.03        1.07     51.89 o
  -9   8   5        4.50       63.61     48.02 o
  -8   8   5       35.38       69.24     45.99 o
  -7   8   5      747.58      694.17     59.11 o
  -6   8   5     1269.81     1355.33     86.49 o
  -5   8   5      401.88      423.47     35.83 o
  -4   8   5     1463.86     1960.89     71.99 o
  -3   8   5       47.24      122.29     30.39 o
  -2   8   5     2432.00     2179.25     62.15 o
  -1   8   5       36.15       53.33     22.49 o
   0   8   5       23.29      130.58     35.56 o
   1   8   5      932.89      704.69     36.79 o
   2   8   5       97.78      176.16     28.05 o
   3   8   5     2007.60     1953.47     68.96 o
   4   8   5     1005.81      913.89     49.23 o
   5   8   5        1.33       -8.99     30.16 o
   6   8   5        2.57      -28.19     43.04 o
   7   8   5      277.06      261.51     57.91 o
   8   8   5      979.44      932.56    104.36 o
   9   8   5      120.62      125.19     54.63 o
  10   8   5      137.20      214.50     61.26 o
  11   8   5       38.48       -5.25     65.71 o
  12   8   5       35.53      -22.65     63.21 o
 -12   9   5        0.19      111.93     62.37 o
 -11   9   5      150.26      193.20     58.97 o
 -10   9   5       73.86       82.41     55.61 o
  -9   9   5      312.08      321.58     68.28 o
  -8   9   5     3495.43     3502.83    130.29 o
  -7   9   5     2405.41     2157.93    150.50 o
  -6   9   5      131.76      184.65     32.77 o
  -5   9   5     1704.67     1601.10     53.18 o
  -4   9   5     4569.25     4702.52     90.19 o
  -3   9   5      802.00      822.73     37.87 o
  -2   9   5       69.95       87.73     24.35 o
  -1   9   5      520.22      502.84     30.80 o
   0   9   5        6.44       27.35     18.62 o
   1   9   5     1530.47     1524.70     44.54 o
   2   9   5      229.72      373.89     34.07 o
   3   9   5     2127.70     2399.94     89.14 o
   4   9   5     1686.60     1692.59     66.67 o
   5   9   5      169.69      275.60     40.63 o
   6   9   5     1976.56     1843.50     86.54 o
   7   9   5      282.83      261.89     53.17 o
   8   9   5       30.89      121.62     56.05 o
   9   9   5      172.32      180.36     55.79 o
  10   9   5      494.78      432.90     78.49 o
  11   9   5        5.44      -50.41     55.99 o
  12   9   5      177.72      261.25     91.15 o
 -12  10   5       37.82      118.39     61.02 o
 -11  10   5       13.78      -18.14     53.72 o
 -10  10   5      272.73      258.78     57.13 o
  -9  10   5      206.41      275.21     58.02 o
  -8  10   5        0.41      -34.76     49.44 o
  -7  10   5        3.95       14.48     47.82 o
  -6  10   5      599.65      539.90     38.15 o
  -5  10   5     4117.61     3911.50    102.74 o
  -4  10   5      191.73      335.76     56.69 o
  -3  10   5       34.79       83.60     31.77 o
  -2  10   5        0.02       27.35     19.59 o
  -1  10   5       47.82       21.13     19.18 o
   0  10   5      346.45      392.14     27.42 o
   1  10   5     1234.28     1134.72     36.54 o
   2  10   5       31.15       40.77     22.36 o
   3  10   5       28.71       14.04     32.92 o
   4  10   5      395.58      354.72     38.33 o
   5  10   5       35.78       36.57     31.52 o
   6  10   5       21.46      104.70     43.94 o
   7  10   5       25.27       69.03     86.95 o
   8  10   5      302.85      647.21    109.90 o
   9  10   5        3.46      138.19     59.44 o
  10  10   5      379.95      497.31     70.35 o
  11  10   5      397.58      364.72     75.78 o
 -11  11   5        0.88      187.88     68.27 o
 -10  11   5      168.01      237.51     87.32 o
  -9  11   5       27.13      253.21     62.89 o
  -8  11   5       60.79      125.85     58.21 o
  -7  11   5      641.04      683.94     68.11 o
  -6  11   5     1016.02      860.27     94.07 o
  -5  11   5      381.90      296.58     61.99 o
  -4  11   5      456.04      377.64     38.90 o
  -3  11   5        0.55       14.06     36.16 o
  -2  11   5       49.03       46.12     24.97 o
  -1  11   5     1763.67     1932.12     57.32 o
   0  11   5      436.82      488.04     33.97 o
   1  11   5     1041.23     1029.74     38.28 o
   2  11   5     2727.88     2814.11     88.16 o
   3  11   5       11.91      124.14     34.89 o
   4  11   5      210.62      283.84     69.87 o
   5  11   5        7.02      -32.80     32.80 o
   6  11   5      706.16      693.57     56.48 o
   7  11   5        1.26      -51.95     54.55 o
   8  11   5      860.14     1031.41     86.91 o
   9  11   5      195.57      285.66    107.21 o
  10  11   5        2.40      -48.16     72.05 o
  11  11   5      103.35      145.87     68.19 o
 -11  12   5      186.97      200.18     68.74 o
 -10  12   5       26.74      -50.24     62.92 o
  -9  12   5      474.82      453.38     66.08 o
  -8  12   5      747.75      742.44     77.28 o
  -7  12   5      175.30      170.10     48.12 o
  -6  12   5       15.04      -10.46     47.23 o
  -5  12   5      176.68      170.72     41.94 o
  -4  12   5      411.77      544.25     57.61 o
  -3  12   5       73.68       89.24     41.96 o
  -2  12   5     1136.24     1054.13     75.79 o
  -1  12   5     7193.72     7091.52    116.53 o
   0  12   5        2.49       45.91     25.46 o
   1  12   5     1444.36     1456.57     55.59 o
   2  12   5      607.95      611.52     38.99 o
   3  12   5      110.66       76.89     28.35 o
   4  12   5       96.29       56.06     34.44 o
   5  12   5      574.41      503.36     49.60 o
   6  12   5      644.89      612.88     53.16 o
   7  12   5        2.92       88.68     54.91 o
   8  12   5       41.00      287.94     74.19 o
   9  12   5       58.29      148.19    112.68 o
  10  12   5      103.36      203.42    146.57 o
 -10  13   5       74.39      242.07     81.00 o
  -9  13   5      177.15      201.23     74.89 o
  -8  13   5        4.95      -55.20     55.20 o
  -7  13   5     1634.28     1466.55    112.13 o
  -6  13   5      380.40      192.97     75.14 o
  -5  13   5      240.37      210.75     51.88 o
  -4  13   5       95.06      158.30     59.58 o
  -3  13   5      511.78      466.44     95.29 o
  -2  13   5      304.17      309.95     76.91 o
  -1  13   5     5259.47     5190.51    125.78 o
   0  13   5      399.77      559.07     51.34 o
   1  13   5     2511.99     2448.61     73.87 o
   2  13   5     4525.40     4589.93    123.61 o
   3  13   5       10.38       58.89     32.24 o
   4  13   5       18.80       61.83     31.63 o
   5  13   5      225.43      152.97     34.89 o
   6  13   5      223.92      177.89     43.16 o
   7  13   5      220.54      212.11     70.77 o
   8  13   5     3405.03     3390.19    169.03 o
   9  13   5      103.18      176.06     80.57 o
  -9  14   5      103.47       71.14     73.94 o
  -8  14   5      787.33      894.90     97.07 o
  -7  14   5       17.44       67.27     61.01 o
  -6  14   5     1411.69     1544.43    130.80 o
  -5  14   5     1174.38     1157.64     90.18 o
  -4  14   5        3.18      369.83     80.10 o
  -3  14   5      425.46      544.23     66.61 o
  -2  14   5      366.05      276.87     53.73 o
  -1  14   5        0.09       55.69     36.33 o
   0  14   5     1733.99     1841.17     75.89 o
   1  14   5      661.16      670.81     59.19 o
   2  14   5      848.88      876.27     60.39 o
   3  14   5     1265.03     1144.19     69.33 o
   4  14   5      277.35      206.37     40.42 o
   5  14   5       93.94      108.47     51.11 o
   6  14   5        2.63       10.65     47.45 o
   7  14   5      131.44      256.23     77.32 o
   8  14   5      327.47      305.37    111.75 o
   9  14   5        9.07      -38.15     73.58 o
  -8  15   5      380.89      337.49     76.88 o
  -7  15   5       17.92       39.13     66.49 o
  -6  15   5       17.68       55.43     66.19 o
  -5  15   5       70.41       32.45     89.56 o
  -4  15   5       70.17       86.88     50.91 o
  -3  15   5       41.50       33.80     53.66 o
  -2  15   5      112.57       62.67     46.22 o
  -1  15   5       98.36      125.70     46.20 o
   0  15   5       12.88      102.17     43.38 o
   1  15   5      222.64      310.07     54.36 o
   2  15   5      183.52      212.32     45.69 o
   3  15   5      156.53      321.83     50.24 o
   4  15   5      477.68      407.63     59.46 o
   5  15   5     1141.25     1088.32     99.65 o
   6  15   5      494.27      605.98     85.59 o
   7  15   5      108.41       48.65     67.65 o
   8  15   5      865.83     1007.12    109.24 o
  -7  16   5      703.48      799.39     98.89 o
  -6  16   5     1620.82     1573.76    122.23 o
  -5  16   5      294.17      179.79     89.05 o
  -4  16   5       17.88      222.13     68.25 o
  -3  16   5      129.01      130.63     49.77 o
  -2  16   5       22.64       65.10     50.77 o
  -1  16   5       83.51       74.41     41.88 o
   0  16   5      759.34      798.86     83.96 o
   1  16   5     3344.23     3188.51    165.15 o
   2  16   5        0.40       58.96    104.32 o
   3  16   5      359.97      527.27     94.85 o
   4  16   5      180.23      130.11     65.00 o
   5  16   5      335.59      582.00    146.06 o
   6  16   5       17.59      210.62     78.11 o
  -6  17   5        4.83      155.01     85.07 o
  -5  17   5      424.42      609.21    104.76 o
  -4  17   5       48.13      -37.36     57.76 o
  -3  17   5      121.60        5.62     64.41 o
  -2  17   5       28.60       73.06     63.08 o
  -1  17   5       14.21       98.44     54.44 o
   0  17   5      549.47      646.24    112.65 o
   1  17   5      768.92     1034.30    207.88 o
   2  17   5      193.88      250.12     91.27 o
   3  17   5      352.16      454.62    154.82 o
   4  17   5      376.53      679.02    462.55 o
   5  17   5       78.85      252.19    556.07 o
  -3  18   5       37.27       92.10     87.40 o
  -2  18   5       10.45       95.35     77.04 o
  -1  18   5      501.65      603.73    105.74 o
   0  18   5        0.02     -102.55    150.72 o
   1  18   5        1.85       84.86     84.92 o
   2  18   5       30.58       -5.47    221.53 o
   3  18   5      128.51       98.10    102.32 o
 -14   0   6        9.30      330.04    190.71 o
 -13   0   6     2713.15     2363.68    295.63 o
 -12   0   6     2818.22     2736.36    168.66 o
 -11   0   6       66.13      -21.07    107.73 o
 -10   0   6       37.11      -99.96    105.86 o
  -9   0   6      191.90      226.20     60.50 o
  -8   0   6    11062.92    10710.34    173.23 o
  -7   0   6    12127.11    12076.09    239.65 o
  -6   0   6    20067.58    20955.31    219.25 o
  -5   0   6    30085.34    29671.88    242.88 o
  -4   0   6    33654.90    34115.05    277.59 o
  -3   0   6    72856.23    77031.92    558.71 o
  -2   0   6    83898.72    83311.17    942.58 o
  -1   0   6    48746.75    50318.71    576.33 o
   0   0   6     9345.41     9564.49    258.11 o
   1   0   6     7279.19     7112.47    185.22 o
   2   0   6    10464.08    10961.27    263.33 o
   3   0   6     4307.83     3928.28    126.74 o
   4   0   6      118.07       82.20     37.30 o
   5   0   6      253.75      225.74     73.30 o
   6   0   6     2244.65     2198.37    115.88 o
   7   0   6    22714.76    23368.56    371.53 o
   8   0   6    19673.81    19818.83    356.39 o
   9   0   6     1739.53     1637.96    114.02 o
  10   0   6      182.65      336.01    127.59 o
  11   0   6     4213.17     4622.74    381.48 o
  12   0   6      851.11      870.10    204.41 o
  13   0   6       42.94       79.52    119.11 o
 -14   1   6        0.52       80.35     94.13 o
 -13   1   6      136.10      -20.39     63.63 o
 -12   1   6     3533.89     3656.47    166.16 o
 -11   1   6     5428.42     5266.51    151.33 o
 -10   1   6    10465.70    10565.23    199.13 o
  -9   1   6     3015.38     2765.49     82.51 o
  -8   1   6     8593.38     8591.05    134.65 o
  -7   1   6     1442.10     1501.04     67.09 o
  -6   1   6     3787.70     3983.43     74.92 o
  -5   1   6     4502.95     3781.07     63.86 o
  -4   1   6      155.46      149.94     25.50 o
  -3   1   6     1065.55     1443.00     42.32 o
  -2   1   6     2028.60     2326.35     43.31 o
  -1   1   6       95.03      159.17     17.18 o
   0   1   6     5215.91     5344.59     88.65 o
   1   1   6    48395.20    49538.41    290.43 o
   2   1   6    12348.25    12727.00    126.99 o
   3   1   6    44450.65    46268.67    865.23 o
   4   1   6    17351.49    16875.13    214.05 o
   5   1   6      474.08      307.45     71.77 o
   6   1   6      168.83      229.35     51.58 o
   7   1   6       33.01       32.68     32.45 o
   8   1   6     4630.83     4697.17    125.49 o
   9   1   6     2655.62     2641.15    147.60 o
  10   1   6        8.32      -28.74     96.92 o
  11   1   6      136.07      110.55    169.56 o
  12   1   6     7576.61     7995.69    365.44 o
  13   1   6    10617.61    10595.35    441.37 o
 -14   2   6      125.37      -68.45     68.45 o
 -13   2   6      468.50      408.27     73.18 o
 -12   2   6     6528.76     6304.51    216.59 o
 -11   2   6      484.09      585.19     78.45 o
 -10   2   6       25.11      -11.86     44.58 o
  -9   2   6     1526.88     1568.54     67.06 o
  -8   2   6     1603.84     1430.96     60.55 o
  -7   2   6    11113.14    10881.68    144.77 o
  -6   2   6    11010.40    10395.61    122.05 o
  -5   2   6     8906.51     8192.23     83.43 o
  -4   2   6    59740.63    61558.72    488.69 o
  -3   2   6       97.73      139.31     18.32 o
  -2   2   6      502.26      553.85     20.88 o
  -1   2   6    13007.58    14245.51    152.18 o
   0   2   6     3152.42     3457.34     76.15 o
   1   2   6     2061.19     1966.90     46.25 o
   2   2   6        1.52       17.46     16.15 o
   3   2   6       29.64        2.77     23.88 o
   4   2   6        1.68       26.79     49.69 o
   5   2   6     8892.14     8294.14    135.14 o
   6   2   6      625.20      577.53     56.63 o
   7   2   6     9502.30     9261.41    216.86 o
   8   2   6    27039.30    27162.54    291.96 o
   9   2   6     2634.99     2708.84    112.76 o
  10   2   6      247.59      353.81     93.25 o
  11   2   6     2160.14     2232.50    192.94 o
  12   2   6      588.06      632.15    128.08 o
  13   2   6       52.33      165.06    120.18 o
 -14   3   6     2249.95     2286.25    162.51 o
 -13   3   6      804.44     1040.03    107.97 o
 -12   3   6     7423.47     7571.27    239.36 o
 -11   3   6    20496.03    20172.30    294.10 o
 -10   3   6    11305.56    11519.26    253.05 o
  -9   3   6     4383.29     4214.11    125.30 o
  -8   3   6     6629.45     6137.67    142.72 o
  -7   3   6     4535.61     4890.33    100.71 o
  -6   3   6     3725.72     3550.47     95.52 o
  -5   3   6     5165.06     4966.56     79.56 o
  -4   3   6    11779.03    12397.96     98.44 o
  -3   3   6      144.85      110.87     15.44 o
  -2   3   6     3174.54     3878.67     47.57 o
  -1   3   6    14129.72    14912.93    298.40 o
   0   3   6    43601.85    45476.56    240.81 o
   1   3   6    23728.75    22999.44    269.19 o
   2   3   6    48649.91    50360.04    336.31 o
   3   3   6    45809.23    46163.58    311.65 o
   4   3   6    29187.97    28767.42    214.05 o
   5   3   6     2783.44     2993.40     75.17 o
   6   3   6     8935.59     8614.41    169.34 o
   7   3   6     9497.02     9528.93    173.18 o
   8   3   6     1151.10     1104.24    117.87 o
   9   3   6      137.71       63.56     68.02 o
  10   3   6     2698.96     2494.03    286.70 o
  11   3   6       28.67       60.65     84.29 o
  12   3   6     3352.81     3351.13    305.31 o
  13   3   6     2780.44     2793.97    266.11 o
 -14   4   6       69.36      -70.38     70.38 o
 -13   4   6      325.04      320.23     75.16 o
 -12   4   6     2372.16     2203.27    188.58 o
 -11   4   6       56.73       87.44     75.35 o
 -10   4   6      355.83      394.14     56.02 o
  -9   4   6     5159.96     5015.16    141.51 o
  -8   4   6      114.22      108.22     41.72 o
  -7   4   6     1650.21     1560.35     73.89 o
  -6   4   6     1498.91     1457.24     65.50 o
  -5   4   6     9136.43     8245.77    120.10 o
  -4   4   6    15782.29    15516.76    139.24 o
  -3   4   6      123.84      137.89     20.81 o
  -2   4   6    10433.24    11409.40    133.85 o
  -1   4   6     3627.48     3629.98     77.19 o
   0   4   6     1997.84     2012.56     70.53 o
   1   4   6      501.31      498.57     20.94 o
   2   4   6        0.01       16.88     13.64 o
   3   4   6     1873.91     1735.15     43.09 o
   4   4   6      574.65      480.99     29.43 o
   5   4   6    25715.62    26146.17    200.60 o
   6   4   6    14456.02    14104.53    202.68 o
   7   4   6    11095.86    10969.87    189.01 o
   8   4   6     6529.77     6326.95    234.08 o
   9   4   6      893.83      880.39     92.56 o
  10   4   6      620.98      829.68    140.70 o
  11   4   6     3679.42     3765.10    239.89 o
  12   4   6       30.61      -83.35     89.56 o
  13   4   6      103.90       23.96     91.19 o
 -14   5   6      568.13      645.37    163.72 o
 -13   5   6     3120.08     3010.44    167.58 o
 -12   5   6     9801.03     9795.80    270.35 o
 -11   5   6     7975.02     7883.14    197.75 o
 -10   5   6     8512.35     8856.79    226.45 o
  -9   5   6     1335.53     1413.32     82.36 o
  -8   5   6     6770.87     6732.71    156.91 o
  -7   5   6      770.06      630.41     55.91 o
  -6   5   6     1598.37     1772.94     66.94 o
  -5   5   6     4319.52     4357.54     85.36 o
  -4   5   6      671.08      583.96     37.91 o
  -3   5   6     5513.33     5142.50     71.28 o
  -2   5   6      811.34     1032.10     29.46 o
  -1   5   6    19765.13    20946.54    173.16 o
   0   5   6    44707.45    44307.87    661.71 o
   1   5   6    47605.42    48063.43    553.63 o
   2   5   6    17700.16    17915.25    145.38 o
   3   5   6    15447.16    14968.74    112.32 o
   4   5   6    19314.46    19477.68    153.66 o
   5   5   6      304.09      332.23     27.99 o
   6   5   6     8666.55     9001.31    137.76 o
   7   5   6     3147.92     3240.72     88.82 o
   8   5   6     4012.69     3857.63    142.25 o
   9   5   6       98.98       80.66     55.36 o
  10   5   6      319.03      174.46     80.20 o
  11   5   6      629.32      734.27    131.14 o
  12   5   6     2210.80     2265.97    208.72 o
  13   5   6     3838.75     4308.87    293.64 o
 -13   6   6     1481.11     1328.45    137.16 o
 -12   6   6      940.20      893.36     95.66 o
 -11   6   6      157.10      206.15     52.36 o
 -10   6   6       17.79       59.57     45.19 o
  -9   6   6     1263.60     1245.79     79.38 o
  -8   6   6     1472.02     1709.02     86.18 o
  -7   6   6    17767.69    17459.89    241.44 o
  -6   6   6     8538.01     8262.15    113.97 o
  -5   6   6    15735.66    15710.03    159.79 o
  -4   6   6    53080.59    52894.37    584.72 o
  -3   6   6    11923.70    12408.49    103.45 o
  -2   6   6     5223.64     5071.42     63.95 o
  -1   6   6       95.76       52.25     18.55 o
   0   6   6    20137.35    20470.07    216.83 o
   1   6   6    26996.54    28269.23    255.16 o
   2   6   6     1878.12     2042.72     55.69 o
   3   6   6     3269.55     3196.68     71.51 o
   4   6   6      645.07      642.43     36.47 o
   5   6   6     6670.49     6826.63    101.86 o
   6   6   6     3284.44     3057.26     77.02 o
   7   6   6     6855.13     6664.03    152.78 o
   8   6   6    12592.79    12817.61    295.02 o
   9   6   6     6432.56     6232.79    221.54 o
  10   6   6     2731.19     2964.57    184.34 o
  11   6   6     1212.59     1094.57    145.80 o
  12   6   6      474.69      518.15    119.64 o
  13   6   6       43.01       62.85    196.16 o
 -13   7   6     1035.65     1168.05    192.02 o
 -12   7   6     2395.26     2445.45    124.48 o
 -11   7   6     2115.41     2068.65    119.39 o
 -10   7   6     4329.67     3952.18    141.22 o
  -9   7   6      622.41      677.29     65.97 o
  -8   7   6     4593.13     4445.12    136.22 o
  -7   7   6      921.70      814.56     61.47 o
  -6   7   6       93.41       60.75     24.32 o
  -5   7   6     1155.95     1254.67     49.75 o
  -4   7   6     2198.41     2018.17     51.30 o
  -3   7   6     4383.33     4359.48     63.99 o
  -2   7   6      381.10      351.42     31.15 o
  -1   7   6    11315.38    11609.49    195.58 o
   0   7   6    24987.06    25544.80    199.04 o
   1   7   6    20602.16    20443.97    210.42 o
   2   7   6     9932.40    10222.62    167.46 o
   3   7   6     5139.38     4438.00     69.44 o
   4   7   6     5617.03     5577.48     82.08 o
   5   7   6        3.28       14.55     25.23 o
   6   7   6       10.76       14.50     26.50 o
   7   7   6     1011.41      984.37     69.47 o
   8   7   6      258.64      272.08     79.90 o
   9   7   6     1015.65      910.96     86.80 o
  10   7   6      822.51      672.04     78.17 o
  11   7   6     2445.56     2529.62    137.08 o
  12   7   6     4256.73     4295.87    277.10 o
 -13   8   6      423.32      393.80     79.69 o
 -12   8   6       86.36      -40.63     53.65 o
 -11   8   6      325.60      213.11     84.94 o
 -10   8   6      135.57       82.79     51.70 o
  -9   8   6     2470.82     2480.55    111.99 o
  -8   8   6        2.11       11.98     44.70 o
  -7   8   6    14925.29    14822.25    166.41 o
  -6   8   6    10551.25    10228.39    140.59 o
  -5   8   6     7040.10     6959.54    115.09 o
  -4   8   6    23488.12    23118.85    252.47 o
  -3   8   6    19424.49    18075.39    171.90 o
  -2   8   6    15787.87    16290.03    316.22 o
  -1   8   6    15510.98    15970.83    279.74 o
   0   8   6    18403.91    17753.80    121.92 o
   1   8   6     1662.28     1576.04     39.68 o
   2   8   6      552.60      522.02     35.38 o
   3   8   6        0.09      -25.93     25.93 o
   4   8   6        7.68       21.68     19.30 o
   5   8   6     3735.09     3639.59     87.73 o
   6   8   6     2000.91     2001.28     70.23 o
   7   8   6    12206.05    12146.64    243.53 o
   8   8   6    13951.12    13808.12    248.15 o
   9   8   6     6049.50     5869.29    189.97 o
  10   8   6     2824.35     2661.85    140.54 o
  11   8   6     1685.03     1849.48    120.25 o
  12   8   6       21.35      -44.05     73.31 o
 -12   9   6     3612.75     3584.58    152.95 o
 -11   9   6     3368.48     3397.30    143.94 o
 -10   9   6     3862.50     3900.46    146.12 o
  -9   9   6     1562.61     1693.19     98.06 o
  -8   9   6     9169.42     9413.78    202.58 o
  -7   9   6     2858.20     2790.18    121.71 o
  -6   9   6       16.25      -21.50     34.75 o
  -5   9   6      113.25      109.83     28.53 o
  -4   9   6     1061.15     1054.67     37.05 o
  -3   9   6       15.86       39.30     19.05 o
  -2   9   6       58.05       64.15     18.65 o
  -1   9   6     2840.99     2706.04     63.20 o
   0   9   6    10977.34    10953.03    101.42 o
   1   9   6    19010.48    17877.41    252.15 o
   2   9   6    10702.69    10585.86    132.89 o
   3   9   6    13444.96    13675.59    179.00 o
   4   9   6     2875.28     2762.69     82.55 o
   5   9   6      254.02      305.78     36.13 o
   6   9   6       24.98       42.57     49.77 o
   7   9   6     1870.89     1849.30    105.46 o
   8   9   6      632.19      720.63     71.23 o
   9   9   6       24.74       15.90     51.66 o
  10   9   6      108.17       94.35     52.54 o
  11   9   6      446.32      422.21     85.67 o
  12   9   6     2414.66     2584.60    180.36 o
 -12  10   6      582.00      516.79     73.54 o
 -11  10   6        1.14      -47.11     52.75 o
 -10  10   6       51.24       64.24     50.03 o
  -9  10   6     2033.46     1942.61    106.40 o
  -8  10   6       73.87      130.22     48.36 o
  -7  10   6     5336.41     5464.10    167.41 o
  -6  10   6     5791.63     5632.91    134.26 o
  -5  10   6     1137.40     1158.61     57.30 o
  -4  10   6    13064.77    12619.36    211.60 o
  -3  10   6     4986.84     4780.47     97.27 o
  -2  10   6      112.40      106.21     21.27 o
  -1  10   6        7.04       34.44     19.05 o
   0  10   6     1599.85     1427.86     40.46 o
   1  10   6      307.95      302.34     21.43 o
   2  10   6       38.12       31.63     13.77 o
   3  10   6      100.62      115.16     31.83 o
   4  10   6       73.54       81.90     49.49 o
   5  10   6     1072.50     1113.94     61.99 o
   6  10   6     1463.64     1371.31     89.97 o
   7  10   6     4483.29     4401.56    195.67 o
   8  10   6    15113.55    14629.72    357.19 o
   9  10   6     8898.76     8485.09    232.30 o
  10  10   6     1555.25     1354.00    111.62 o
  11  10   6      127.03       25.05     87.31 o
 -11  11   6     4839.66     4986.13    205.60 o
 -10  11   6     3492.22     3771.70    152.75 o
  -9  11   6     5586.89     5652.19    174.55 o
  -8  11   6     8065.91     7908.13    195.06 o
  -7  11   6     2830.55     2746.70    125.50 o
  -6  11   6      807.91      832.92     79.50 o
  -5  11   6      179.35      162.46     49.00 o
  -4  11   6      276.50      220.85     47.87 o
  -3  11   6        0.47        0.77     21.65 o
  -2  11   6      964.93      795.85     48.00 o
  -1  11   6      412.45      429.73     33.26 o
   0  11   6    12109.37    11958.78    181.72 o
   1  11   6    17627.61    16913.91    161.65 o
   2  11   6    10579.24     9579.11    228.35 o
   3  11   6    12070.74    11869.33    229.63 o
   4  11   6     6505.51     6265.94    129.47 o
   5  11   6     1156.24     1136.15     64.64 o
   6  11   6      427.39      379.09     51.71 o
   7  11   6     3747.65     3602.83    145.60 o
   8  11   6     1845.40     1882.34    136.79 o
   9  11   6       58.26       48.44     63.83 o
  10  11   6       55.13      208.65     73.48 o
  11  11   6       66.92       26.53     75.15 o
 -11  12   6        0.58       63.03     75.91 o
 -10  12   6      591.77      594.49     85.43 o
  -9  12   6     1502.75     1611.96    120.91 o
  -8  12   6        5.78      -21.40     74.14 o
  -7  12   6     2696.86     2565.56    123.97 o
  -6  12   6     1768.58     1693.04    111.36 o
  -5  12   6     2062.49     2145.41     91.55 o
  -4  12   6     4971.85     4704.99    154.14 o
  -3  12   6     2700.94     2948.84    149.85 o
  -2  12   6     2540.50     2624.57    105.78 o
  -1  12   6     1801.25     1810.10     69.33 o
   0  12   6     1344.49     1360.95     48.60 o
   1  12   6     1470.60     1433.83     48.79 o
   2  12   6      295.72      327.89     41.03 o
   3  12   6       56.66       72.14     30.52 o
   4  12   6      156.50      181.32     39.13 o
   5  12   6     2823.56     2969.95     99.82 o
   6  12   6     1647.33     1622.28     87.89 o
   7  12   6     4153.08     4062.82    171.61 o
   8  12   6     2987.23     3221.13    162.99 o
   9  12   6     4295.76     4635.86    193.60 o
  10  12   6     1402.33     1362.94    119.08 o
 -10  13   6     2238.02     2138.29    143.55 o
  -9  13   6     1786.82     1980.13    133.69 o
  -8  13   6     1114.52     1054.92    101.37 o
  -7  13   6      310.89      125.76     63.32 o
  -6  13   6      543.85      363.40    103.25 o
  -5  13   6     3168.55     3230.19    150.05 o
  -4  13   6     2658.12     2835.24    127.87 o
  -3  13   6      548.67      467.81     61.99 o
  -2  13   6     1677.18     1777.72     90.95 o
  -1  13   6     1386.61     1330.79     81.00 o
   0  13   6    13547.70    13188.79    225.18 o
   1  13   6    10407.74     9941.63    216.06 o
   2  13   6     3687.98     3763.47    108.48 o
   3  13   6     4832.58     4716.40    116.24 o
   4  13   6     6528.68     6342.43    129.43 o
   5  13   6      321.11      233.96     35.62 o
   6  13   6       28.28       22.05     48.77 o
   7  13   6      115.96      250.83    102.18 o
   8  13   6      275.58      372.42     87.14 o
   9  13   6      291.46      434.93     86.85 o
  -9  14   6        4.78      -12.70     61.74 o
  -8  14   6     1895.07     2024.73    135.00 o
  -7  14   6     2872.41     2847.34    151.33 o
  -6  14   6     5505.09     5602.80    229.76 o
  -5  14   6     5744.67     6052.75    191.46 o
  -4  14   6    12929.26    13164.78    457.45 o
  -3  14   6     9118.87     9233.43    204.76 o
  -2  14   6      802.83      886.52     71.69 o
  -1  14   6     2723.72     2817.43    115.29 o
   0  14   6     5407.08     5366.31    121.82 o
   1  14   6      741.81      749.51     62.41 o
   2  14   6      149.15      191.67     60.97 o
   3  14   6      591.86      702.19     59.09 o
   4  14   6       26.07      104.73     45.49 o
   5  14   6      885.93      843.83     68.55 o
   6  14   6      698.62      676.12     70.83 o
   7  14   6     1152.54     1208.59    176.52 o
   8  14   6     3627.69     4137.55    218.67 o
  -8  15   6      129.77      259.95     89.05 o
  -7  15   6        1.45       -2.24     87.34 o
  -6  15   6      858.85      687.47     95.22 o
  -5  15   6      864.34      964.61    107.13 o
  -4  15   6     1094.29     1046.64     92.84 o
  -3  15   6      237.82      199.91     50.27 o
  -2  15   6      431.64      469.36     62.73 o
  -1  15   6     2037.53     2121.41    106.72 o
   0  15   6     6752.02     7089.99    165.24 o
   1  15   6     2323.78     2372.94    118.98 o
   2  15   6     1169.65     1150.94     89.75 o
   3  15   6     2185.01     2329.98    150.89 o
   4  15   6     2556.41     2473.66    113.22 o
   5  15   6     1115.84      970.34    106.85 o
   6  15   6      102.27       73.59     58.60 o
   7  15   6       17.43       60.15     61.41 o
  -7  16   6     1690.52     1667.50    125.40 o
  -6  16   6      510.62      563.19    102.89 o
  -5  16   6     3411.74     3525.54    189.41 o
  -4  16   6     5870.31     5929.01    179.08 o
  -3  16   6     4003.66     4082.05    167.27 o
  -2  16   6     2005.02     2207.35    112.80 o
  -1  16   6      923.59     1082.26     73.22 o
   0  16   6      547.74      502.99     62.67 o
   1  16   6       59.84       54.88     94.24 o
   2  16   6      712.28      608.64     97.33 o
   3  16   6     1154.16     1305.07    122.69 o
   4  16   6      116.63      216.32     76.50 o
   5  16   6     3191.74     3272.37    239.69 o
   6  16   6     4507.18     4805.95    217.03 o
  -6  17   6      984.89      828.42    263.81 o
  -5  17   6     2105.77     2505.03    173.48 o
  -4  17   6      569.65      448.67     85.79 o
  -3  17   6        7.78      -54.07     59.07 o
  -2  17   6      507.78      583.63     80.09 o
  -1  17   6     1330.42     1360.67    108.99 o
   0  17   6     5914.38     6129.08    252.64 o
   1  17   6     4338.36     4338.04    249.27 o
   2  17   6     1951.82     1920.91    150.22 o
   3  17   6     3703.78     3774.41    203.33 o
   4  17   6     3729.25     3648.40    257.13 o
   5  17   6     1089.84     1237.30    165.08 o
  -3  18   6     1890.11     2002.71    133.08 o
  -2  18   6       77.38        7.57     57.52 o
  -1  18   6       73.80       73.47     61.54 o
   0  18   6       13.32      170.94     80.50 o
   1  18   6      324.56      208.07    107.99 o
   2  18   6        9.73       70.82    100.87 o
 -14   1   7       66.32      150.27     86.08 o
 -13   1   7       36.28      -12.32     69.36 o
 -12   1   7       11.53       -5.01     52.27 o
 -11   1   7      717.38      953.60     81.00 o
 -10   1   7      281.58      367.65     58.63 o
  -9   1   7      211.70      185.31     33.96 o
  -8   1   7       75.58       53.18     20.37 o
  -7   1   7      403.82      349.11     38.55 o
  -6   1   7      963.82     1038.51     40.46 o
  -5   1   7        4.08       29.56     22.71 o
  -4   1   7      175.33      120.01     24.98 o
  -3   1   7     1884.33     1777.66     41.33 o
  -2   1   7     8858.85     9138.54     81.00 o
  -1   1   7     3254.25     3484.30     55.20 o
   0   1   7      200.92      264.79     16.65 o
   1   1   7       63.04       27.69     22.40 o
   2   1   7     4689.92     4892.95    111.37 o
   3   1   7     1043.74     1165.83     54.51 o
   4   1   7     7138.43     8269.32    179.80 o
   5   1   7     2811.10     3026.74    240.17 o
   6   1   7     1838.74     1684.16     93.63 o
   7   1   7      452.32      400.11     48.28 o
   8   1   7        0.46      -27.83     36.34 o
   9   1   7       29.81       14.30     41.65 o
  10   1   7      320.96      199.87     86.11 o
  11   1   7       28.61       46.72     87.21 o
  12   1   7        8.32       91.82     95.78 o
  13   1   7      100.68      314.15    129.97 o
 -14   2   7       71.59      -36.18     66.01 o
 -13   2   7       51.59       91.29     92.45 o
 -12   2   7       71.14       92.06     66.42 o
 -11   2   7      158.03      185.22     54.44 o
 -10   2   7        0.36       -8.28     44.36 o
  -9   2   7     1360.15     1239.31     70.87 o
  -8   2   7      324.06      466.96     43.20 o
  -7   2   7     1187.83     1391.40     54.80 o
  -6   2   7     4776.49     4986.91     71.90 o
  -5   2   7      916.91      879.87     38.15 o
  -4   2   7     4748.92     4584.49     68.38 o
  -3   2   7       37.01      132.11     19.70 o
  -2   2   7      378.64      396.75     19.55 o
  -1   2   7     1441.41     1648.52     37.86 o
   0   2   7     2131.53     2150.79     37.26 o
   1   2   7    12270.87    12403.83    116.12 o
   2   2   7       58.75       76.24     17.85 o
   3   2   7     7901.26     7997.62    108.58 o
   4   2   7      276.45      169.52     38.08 o
   5   2   7      697.62      875.24     73.99 o
   6   2   7       24.76       54.40     41.01 o
   7   2   7      200.46      186.07     48.26 o
   8   2   7      112.24      100.84     45.06 o
   9   2   7     1665.35     1678.03     97.27 o
  10   2   7     1574.38     1531.76    153.90 o
  11   2   7       74.61       64.10    142.32 o
  12   2   7        1.10      -21.73    157.34 o
  13   2   7       20.38       60.51    167.19 o
 -14   3   7       45.73       82.58     69.63 o
 -13   3   7       32.14      139.82     72.94 o
 -12   3   7        4.93      105.94     73.87 o
 -11   3   7      126.49      580.16    112.72 o
 -10   3   7      602.85      821.38     92.73 o
  -9   3   7       47.23      120.63     53.45 o
  -8   3   7     6475.32     6469.05    124.12 o
  -7   3   7      380.85      308.65     33.55 o
  -6   3   7      806.61      724.76     33.32 o
  -5   3   7      411.54      481.33     29.61 o
  -4   3   7     8836.02     9499.96     88.03 o
  -3   3   7      298.88      449.80     18.65 o
  -2   3   7      135.62      160.99     16.39 o
  -1   3   7    29724.72    29650.98    358.16 o
   0   3   7      484.78      708.07     39.16 o
   1   3   7    11083.56    11507.24    253.34 o
   2   3   7       80.22      228.01     24.19 o
   3   3   7      356.00      454.39     28.07 o
   4   3   7      665.42      570.12     41.68 o
   5   3   7      233.58      246.19     30.84 o
   6   3   7     2500.74     2341.41     98.36 o
   7   3   7       20.37       17.21     84.06 o
   8   3   7       70.40       61.21     55.24 o
   9   3   7     3122.28     3007.70    120.89 o
  10   3   7     3019.51     3108.90    215.29 o
  11   3   7      126.43       90.64     86.74 o
  12   3   7      235.61      151.84    321.82 o
  13   3   7      648.20      674.07    216.30 o
 -14   4   7       10.82      -15.41     68.49 o
 -13   4   7       72.37      193.79     71.48 o
 -12   4   7       85.89       97.52     62.78 o
 -11   4   7      394.78      357.56     54.67 o
 -10   4   7      488.95      359.72     69.51 o
  -9   4   7       33.31      111.58     51.55 o
  -8   4   7        0.19       54.90     41.42 o
  -7   4   7        3.78       36.30     37.57 o
  -6   4   7      822.65      770.15     46.46 o
  -5   4   7       38.11       76.82     26.32 o
  -4   4   7      660.19      633.81     53.82 o
  -3   4   7     1722.99     1838.39     56.20 o
  -2   4   7     5159.65     5776.55    163.08 o
  -1   4   7     1298.71     1807.14     58.01 o
   0   4   7     2129.73     2312.02     75.44 o
   1   4   7      466.18      498.15     33.88 o
   2   4   7       67.49      111.24     16.19 o
   3   4   7     1539.43     1416.93     51.91 o
   4   4   7       28.15       13.68     27.16 o
   5   4   7     6206.42     6540.04    108.87 o
   6   4   7     1817.53     1793.98     78.93 o
   7   4   7     1005.64     1072.57     67.74 o
   8   4   7     1271.49     1417.68    142.35 o
   9   4   7        4.58       38.93     77.15 o
  10   4   7      670.39      727.07    121.03 o
  11   4   7       25.35       12.25    178.02 o
  12   4   7       86.48       97.03     84.78 o
  13   4   7      712.03      852.29    256.20 o
 -14   5   7        8.58      167.91     79.35 o
 -13   5   7        0.96       88.78     70.94 o
 -12   5   7      902.93     1063.45    110.63 o
 -11   5   7      533.22      750.70     93.09 o
 -10   5   7     2315.80     2578.07    114.49 o
  -9   5   7      200.81      369.02     59.23 o
  -8   5   7      812.32      959.11     70.75 o
  -7   5   7      664.36      690.52     57.05 o
  -6   5   7       58.21       79.07     38.27 o
  -5   5   7     2105.48     2047.15     64.69 o
  -4   5   7     6917.12     7069.37    117.99 o
  -3   5   7      396.57      496.29     26.85 o
  -2   5   7     3576.60     3568.13     87.88 o
  -1   5   7     6953.62     7217.56    152.85 o
   0   5   7    13601.98    14789.74    267.28 o
   1   5   7      906.04      865.55     88.78 o
   2   5   7      309.94      358.99     42.15 o
   3   5   7      181.64      123.98     26.09 o
   4   5   7     4658.46     4714.62     73.42 o
   5   5   7      633.92      499.81     31.71 o
   6   5   7      108.85      152.83     29.93 o
   7   5   7      112.56      170.09     38.67 o
   8   5   7     1658.19     1617.00    175.61 o
   9   5   7      562.16      539.72     76.64 o
  10   5   7      209.46      375.86    111.95 o
  11   5   7      521.60      473.54    110.37 o
  12   5   7       16.07       81.99     91.76 o
  13   5   7       15.99       33.33    123.21 o
 -13   6   7        9.62       30.38     75.97 o
 -12   6   7        0.25       10.98     64.19 o
 -11   6   7      131.22      116.47     50.48 o
 -10   6   7        3.18       -0.71     50.16 o
  -9   6   7       24.43       55.15     51.78 o
  -8   6   7      395.19      432.11     68.28 o
  -7   6   7      763.41      680.41     72.16 o
  -6   6   7     1176.94     1257.47     82.20 o
  -5   6   7     2230.12     2170.12     73.80 o
  -4   6   7      542.07      627.92     40.38 o
  -3   6   7      233.47      323.48     37.66 o
  -2   6   7        8.19       21.76     22.61 o
  -1   6   7     2282.52     2225.28    213.72 o
   0   6   7     9332.72     8960.37     99.41 o
   1   6   7     4067.63     4326.17     78.58 o
   2   6   7       22.24       42.15     25.43 o
   3   6   7     1034.92     1147.89     40.00 o
   4   6   7       58.91       20.09     20.04 o
   5   6   7     4663.37     4481.26     79.34 o
   6   6   7      608.69      658.78     41.04 o
   7   6   7        2.92       59.57     49.15 o
   8   6   7        3.20      111.23     58.85 o
   9   6   7        0.11       78.12     68.88 o
  10   6   7      148.80      235.77     70.04 o
  11   6   7       13.34       15.07     85.96 o
  12   6   7        9.69       95.42     93.80 o
 -13   7   7        0.16       38.33     63.90 o
 -12   7   7      566.27      473.17     66.71 o
 -11   7   7       61.36       40.96     49.27 o
 -10   7   7      195.41      349.60     78.56 o
  -9   7   7     1194.31     1270.36     83.92 o
  -8   7   7      408.96      496.78     91.40 o
  -7   7   7     1067.50     1020.28     45.81 o
  -6   7   7       16.72       32.40     34.92 o
  -5   7   7      171.95      268.60     33.06 o
  -4   7   7       24.33       65.31     18.77 o
  -3   7   7      321.55      257.40     18.16 o
  -2   7   7     6988.34     7133.98    124.12 o
  -1   7   7        6.28       34.11     22.48 o
   0   7   7     6525.41     6733.85     74.27 o
   1   7   7     3056.33     3058.34     68.27 o
   2   7   7     2015.67     2291.34     65.53 o
   3   7   7      195.80      265.43     33.72 o
   4   7   7     1725.23     1804.12     48.75 o
   5   7   7      130.07      181.52     27.85 o
   6   7   7      975.45     1013.45     48.50 o
   7   7   7      274.07      162.74     48.16 o
   8   7   7      314.71      216.08     60.16 o
   9   7   7       14.89      -10.42     53.43 o
  10   7   7       43.12      -39.79     64.50 o
  11   7   7       82.00      232.19    113.19 o
  12   7   7      144.84      434.49    127.12 o
 -13   8   7        1.02      -11.46     68.92 o
 -12   8   7       55.03      -24.20     52.23 o
 -11   8   7        1.86      -57.86     57.86 o
 -10   8   7     1163.36      992.08     85.00 o
  -9   8   7        1.53        2.49     46.90 o
  -8   8   7       40.42      -44.07     46.19 o
  -7   8   7       44.06      111.32     39.56 o
  -6   8   7      536.08      766.65     47.39 o
  -5   8   7     1192.90     1318.49     52.01 o
  -4   8   7     2510.74     2517.03     76.89 o
  -3   8   7       26.82       32.77     14.51 o
  -2   8   7     8979.52     9129.02    281.04 o
  -1   8   7       98.18      142.39     42.22 o
   0   8   7     2277.01     2379.06     50.67 o
   1   8   7        0.82       -4.85     15.75 o
   2   8   7      289.70      174.66     27.24 o
   3   8   7     1500.07     1619.18     72.45 o
   4   8   7     1210.37     1098.60     51.91 o
   5   8   7      207.80      181.32     29.30 o
   6   8   7     2358.64     2343.08    107.18 o
   7   8   7      102.88      187.06     53.26 o
   8   8   7        0.00      112.76     53.52 o
   9   8   7      170.31      212.23     58.59 o
  10   8   7      242.77      212.55     72.20 o
  11   8   7       37.00       10.30     58.59 o
  12   8   7       67.39      -13.71     86.86 o
 -12   9   7       92.41      128.36     62.94 o
 -11   9   7     1614.33     1638.89    107.96 o
 -10   9   7        2.51       62.07     96.92 o
  -9   9   7        3.16       72.46     67.49 o
  -8   9   7      774.63      882.55     76.61 o
  -7   9   7      243.79      286.34     51.89 o
  -6   9   7      248.08      285.23     34.35 o
  -5   9   7      523.13      542.19     47.47 o
  -4   9   7       24.93       36.79     14.80 o
  -3   9   7     4308.42     3931.45     94.29 o
  -2   9   7     1384.42     1231.25     61.25 o
  -1   9   7      255.22      272.46     26.83 o
   0   9   7     3479.97     3748.73     61.84 o
   1   9   7     1089.37     1210.63     41.93 o
   2   9   7       24.36       24.02     21.08 o
   3   9   7       53.62       87.94     48.93 o
   4   9   7       11.07       14.15     17.56 o
   5   9   7     1919.04     1723.52     62.50 o
   6   9   7      640.67      635.38     63.64 o
   7   9   7     2596.78     2285.59    102.88 o
   8   9   7      112.99       71.21     60.12 o
   9   9   7      158.60      111.43     67.34 o
  10   9   7      174.44      -64.42     79.05 o
  11   9   7       19.44       18.09     76.76 o
 -12  10   7      636.36      581.95     73.35 o
 -11  10   7       10.44       25.44     52.24 o
 -10  10   7       14.50        5.05     46.04 o
  -9  10   7       46.40      121.82     52.79 o
  -8  10   7      142.00      230.05     51.21 o
  -7  10   7     1087.82     1179.92     86.53 o
  -6  10   7      774.96      771.84     58.08 o
  -5  10   7     3171.87     2906.41    111.33 o
  -4  10   7      413.84      469.78     25.24 o
  -3  10   7      113.95      147.65     27.01 o
  -2  10   7      534.51      442.35     26.99 o
  -1  10   7      187.63      147.95     23.11 o
   0  10   7     1787.30     1823.56     47.86 o
   1  10   7        0.13       21.35     22.79 o
   2  10   7      305.49      302.93     30.15 o
   3  10   7      201.97      220.79     37.65 o
   4  10   7        1.42      -31.12     34.41 o
   5  10   7     4567.03     4474.28    124.44 o
   6  10   7       89.72      120.94     52.03 o
   7  10   7      126.84      153.35     56.90 o
   8  10   7       10.53      184.03     58.18 o
   9  10   7       94.14      236.00     73.16 o
  10  10   7      167.46       46.45     70.01 o
  11  10   7       30.89        1.10     70.36 o
 -11  11   7       86.03      248.22     85.29 o
 -10  11   7      363.12      534.64     92.56 o
  -9  11   7      633.65      853.84     80.48 o
  -8  11   7      202.15      349.80     62.74 o
  -7  11   7     1261.09     1106.53     93.22 o
  -6  11   7     1162.97     1188.67     80.86 o
  -5  11   7      189.43       83.89     45.39 o
  -4  11   7      561.72      579.77     38.68 o
  -3  11   7      168.04      128.48     24.10 o
  -2  11   7     2754.56     2677.62    119.45 o
  -1  11   7     2134.41     1894.92     53.45 o
   0  11   7     1083.92      983.77     49.24 o
   1  11   7      550.15      800.34     36.05 o
   2  11   7     1831.24     1909.73     65.12 o
   3  11   7     2066.91     1898.45     71.72 o
   4  11   7     1596.60     1671.54     80.78 o
   5  11   7        3.96       40.74     42.08 o
   6  11   7      532.77      470.11     56.76 o
   7  11   7      105.13       34.30     58.32 o
   8  11   7     1389.66     1311.00    108.12 o
   9  11   7       44.06       89.17     60.05 o
  10  11   7        0.39      -28.46     70.99 o
 -11  12   7       42.50       47.93     76.97 o
 -10  12   7      290.66      356.38     76.80 o
  -9  12   7     1187.02     1059.80    100.24 o
  -8  12   7      200.59      299.83     67.20 o
  -7  12   7       95.02      -14.01     71.42 o
  -6  12   7      552.14      546.28     62.98 o
  -5  12   7       58.63       73.14     38.70 o
  -4  12   7      807.07      912.10     91.38 o
  -3  12   7     4135.95     3766.07    142.23 o
  -2  12   7      497.17      524.24     46.19 o
  -1  12   7      213.43       99.32     41.11 o
   0  12   7      508.25      438.05     30.58 o
   1  12   7     1764.42     1724.16     60.35 o
   2  12   7     1866.25     1649.56     70.98 o
   3  12   7      203.25      263.97     38.33 o
   4  12   7      178.52      150.40     39.41 o
   5  12   7       66.46       93.31     44.50 o
   6  12   7      818.97      685.45    107.22 o
   7  12   7      312.08      394.07    132.68 o
   8  12   7      908.02     1087.47     93.98 o
   9  12   7        4.47      127.42     83.52 o
  10  12   7       69.82      215.81    105.34 o
 -10  13   7       27.11      201.17     93.38 o
  -9  13   7      579.93      691.77    125.15 o
  -8  13   7      178.51      218.64     68.89 o
  -7  13   7      109.54       94.91     64.69 o
  -6  13   7       44.66      104.25     67.03 o
  -5  13   7      293.59      286.09     58.51 o
  -4  13   7       10.82       41.74     50.79 o
  -3  13   7        5.63       -4.79     40.98 o
  -2  13   7     2311.37     2508.20    108.15 o
  -1  13   7     1412.17     1182.62     67.68 o
   0  13   7     7170.38     7056.10    142.02 o
   1  13   7     2365.49     2407.33     90.89 o
   2  13   7     1863.11     1839.07     92.07 o
   3  13   7        0.61       58.58     46.33 o
   4  13   7      109.01      174.51     42.66 o
   5  13   7       90.01       36.86     52.05 o
   6  13   7       37.80      111.98     62.28 o
   7  13   7      628.56      667.73     90.51 o
   8  13   7      531.49      646.74     91.87 o
   9  13   7       12.63       80.18     70.14 o
  -9  14   7      146.45       48.25     68.96 o
  -8  14   7        0.23       61.54     62.64 o
  -7  14   7        6.00       17.11     64.66 o
  -6  14   7      885.21      937.48    115.00 o
  -5  14   7     2172.08     2414.42    130.38 o
  -4  14   7      115.74      507.50     83.72 o
  -3  14   7      261.54      564.41    109.01 o
  -2  14   7        3.53      -40.76     46.58 o
  -1  14   7       56.28       14.82     43.67 o
   0  14   7      274.94      338.86     49.84 o
   1  14   7      592.55      633.58     59.12 o
   2  14   7      385.23      318.46     48.47 o
   3  14   7      604.74      605.68     78.73 o
   4  14   7      303.98      267.78     51.54 o
   5  14   7     1612.69     1589.97     90.86 o
   6  14   7      567.59      672.02     77.57 o
   7  14   7      645.74      764.67     94.07 o
   8  14   7     1020.67     1194.81    141.13 o
  -8  15   7      549.25      545.07     83.06 o
  -7  15   7      458.25      381.21     83.56 o
  -6  15   7      147.65       87.47     67.53 o
  -5  15   7      760.54      576.44     89.01 o
  -4  15   7      458.19      450.74     63.66 o
  -3  15   7      757.51      672.33     68.11 o
  -2  15   7      340.29      243.43     53.79 o
  -1  15   7        7.84       57.24     48.79 o
   0  15   7      318.16      221.30     45.46 o
   1  15   7       16.47       33.54     66.98 o
   2  15   7      100.12       27.47     77.31 o
   3  15   7      651.23      645.83     76.43 o
   4  15   7      728.26      736.36     72.32 o
   5  15   7        3.85       41.35     53.01 o
   6  15   7      444.06      525.99     85.47 o
   7  15   7       93.34       96.98     67.07 o
  -7  16   7      321.52      313.07     85.42 o
  -6  16   7     1565.39     1385.40    135.33 o
  -5  16   7     1128.50     1349.43    138.89 o
  -4  16   7       55.59      261.12    118.00 o
  -3  16   7        0.68      107.95     52.01 o
  -2  16   7     3213.97     3263.90    138.06 o
  -1  16   7       10.40        7.43     43.15 o
   0  16   7        1.00      -34.66     60.80 o
   1  16   7      610.48      731.54     81.32 o
   2  16   7       70.53      141.40     57.82 o
   3  16   7       64.19       43.76     83.34 o
   4  16   7      774.10      822.54    123.72 o
   5  16   7     1251.85     1539.82    436.41 o
   6  16   7      134.82       48.75     74.22 o
  -5  17   7      254.99      200.82     66.82 o
  -4  17   7        5.16       -8.41     60.82 o
  -3  17   7      417.47      508.74     79.52 o
  -2  17   7       89.80      158.89    105.32 o
  -1  17   7        9.49      -62.00     63.92 o
   0  17   7        4.05      228.55     93.70 o
   1  17   7      103.00      338.22     98.31 o
   2  17   7     1010.13     1121.77    138.60 o
   3  17   7       49.57      508.25    312.17 o
   4  17   7      447.67      807.80    476.28 o
   5  17   7      247.88      131.32    115.44 o
  -3  18   7       68.45      201.22     81.44 o
  -2  18   7      178.01      185.45     68.89 o
  -1  18   7      168.28      193.96     65.64 o
   0  18   7     1177.90     1115.27    127.09 o
   1  18   7        3.91      219.72    108.11 o
   2  18   7      144.07      290.32     88.09 o
 -14   0   8     2263.09     2427.16    316.51 o
 -13   0   8      858.55      846.26    120.88 o
 -12   0   8      470.86      262.80     91.98 o
 -11   0   8      144.07       98.06     68.28 o
 -10   0   8     2230.28     2335.33    118.09 o
  -9   0   8     1107.69     1010.23     91.52 o
  -8   0   8     6561.46     6337.47    189.20 o
  -7   0   8     4677.42     4733.55    116.39 o
  -6   0   8    28395.42    27473.36    260.86 o
  -5   0   8    18205.35    17483.35    229.61 o
  -4   0   8    61272.18    61133.02    973.87 o
  -3   0   8    63864.18    63232.63    937.73 o
  -2   0   8    30671.37    32111.20    246.95 o
  -1   0   8      549.52      652.03     34.26 o
   0   0   8    10348.06    11051.71    234.41 o
   1   0   8    18484.13    18696.42    331.44 o
   2   0   8    10262.45     9324.08    263.37 o
   3   0   8       29.00      -58.12     58.12 o
   4   0   8     4770.17     4996.69    129.98 o
   5   0   8     4287.02     3508.98    223.24 o
   6   0   8    24314.66    23076.60    600.73 o
   7   0   8     2288.02     2010.85    123.51 o
   8   0   8     3304.17     3616.13    165.24 o
   9   0   8     8344.57     8529.87    260.22 o
  10   0   8     2885.04     3068.18    162.35 o
  11   0   8     4388.35     4284.92    370.36 o
  12   0   8      519.12      640.83    188.67 o
  13   0   8      106.25     -164.36    164.36 o
 -14   1   8        2.28       17.56     71.19 o
 -13   1   8      594.68      615.51     85.28 o
 -12   1   8     1112.07     1179.92     87.81 o
 -11   1   8     8502.87     8594.25    191.08 o
 -10   1   8    13360.66    13547.31    223.29 o
  -9   1   8     2275.49     2561.80     89.57 o
  -8   1   8      246.51      240.60     38.71 o
  -7   1   8      143.11      175.71     25.62 o
  -6   1   8      567.82      701.20     35.49 o
  -5   1   8     3137.39     3217.98    104.42 o
  -4   1   8     1630.80     1852.24     54.66 o
  -3   1   8    12705.89    12651.48    183.80 o
  -2   1   8    32837.87    32990.99    279.27 o
  -1   1   8    11489.50    11515.73    112.21 o
   0   1   8     3827.11     3713.80     48.21 o
   1   1   8    31710.08    31089.60    287.58 o
   2   1   8    16947.92    17196.10    183.88 o
   3   1   8    30811.82    31249.67    510.65 o
   4   1   8     7719.18     7378.94    126.44 o
   5   1   8       95.93      183.69     55.55 o
   6   1   8     2829.17     2587.53    150.80 o
   7   1   8    13871.38    13050.12    258.43 o
   8   1   8     1942.25     1917.38     90.22 o
   9   1   8     5316.56     5579.20    149.89 o
  10   1   8     7269.56     7353.44    318.47 o
  11   1   8     1446.73     1239.38    149.08 o
  12   1   8     4578.44     4952.39    293.51 o
  13   1   8     7118.84     7401.11    373.70 o
 -14   2   8     1037.31      889.32    133.13 o
 -13   2   8      109.46      157.25     67.74 o
 -12   2   8      667.88      717.74     89.67 o
 -11   2   8       65.91       60.10     46.61 o
 -10   2   8     1662.02     1608.56     84.61 o
  -9   2   8       91.68      181.55     41.96 o
  -8   2   8       45.14       60.15     35.06 o
  -7   2   8     5540.61     5306.38     89.46 o
  -6   2   8     3995.20     3901.94     73.64 o
  -5   2   8     4297.78     3831.79     76.19 o
  -4   2   8    63046.43    64237.64    489.31 o
  -3   2   8    36498.61    36673.58    276.86 o
  -2   2   8     1822.16     1657.16     35.51 o
  -1   2   8    10653.67    11243.94     97.70 o
   0   2   8     3577.14     3555.54     52.20 o
   1   2   8     1027.14      826.91     36.31 o
   2   2   8      261.31      185.73     22.61 o
   3   2   8      746.74      989.30     59.92 o
   4   2   8       49.80      139.60     43.53 o
   5   2   8    13658.26    13359.36    264.71 o
   6   2   8     6546.01     5827.45    149.40 o
   7   2   8     1446.94     1258.95    114.96 o
   8   2   8     7227.89     7691.34    167.67 o
   9   2   8    13982.64    14077.93    232.57 o
  10   2   8     6479.48     6325.43    294.97 o
  11   2   8     2560.57     2474.89    208.65 o
  12   2   8       27.45      -58.05    167.03 o
  13   2   8      340.25      283.68    111.43 o
 -14   3   8     2798.72     3034.66    170.78 o
 -13   3   8     1399.17     1530.98    123.04 o
 -12   3   8     7192.16     7656.61    238.01 o
 -11   3   8    11236.83    11289.34    271.32 o
 -10   3   8    20238.27    20341.47    340.68 o
  -9   3   8     5639.99     5326.36    119.51 o
  -8   3   8     5517.46     5675.86    116.11 o
  -7   3   8     4243.80     4275.83     71.97 o
  -6   3   8        1.95        0.96     25.81 o
  -5   3   8       25.67       51.44     23.75 o
  -4   3   8     5768.76     6370.34     77.24 o
  -3   3   8    10571.35    10792.15     80.62 o
  -2   3   8    35948.63    35105.64    207.92 o
  -1   3   8     2005.75     1933.28     40.82 o
   0   3   8    15416.59    14639.76    267.58 o
   1   3   8    25237.42    25352.33    366.18 o
   2   3   8    23164.67    22036.70    251.37 o
   3   3   8    11350.48    11116.48    168.70 o
   4   3   8    23459.17    23950.34    249.53 o
   5   3   8    11195.60    11389.35    182.75 o
   6   3   8       68.12       62.06     42.38 o
   7   3   8     1349.57     1289.82     81.53 o
   8   3   8       43.91      -21.86     58.36 o
   9   3   8      662.08      467.99     63.06 o
  10   3   8      623.42      511.46    105.75 o
  11   3   8      520.99      503.23    252.86 o
  12   3   8      908.80      959.05    271.92 o
  13   3   8     2196.74     2019.87    207.47 o
 -14   4   8      428.68      469.55    121.62 o
 -13   4   8       63.89       84.21     65.80 o
 -12   4   8        1.66       64.25     55.85 o
 -11   4   8      108.98      109.73     57.00 o
 -10   4   8        1.58       90.40     48.57 o
  -9   4   8        4.75       29.43     42.42 o
  -8   4   8      203.12      143.67     41.16 o
  -7   4   8      839.03      537.47     54.14 o
  -6   4   8     9320.26     8898.35    114.50 o
  -5   4   8     2623.65     2621.19     67.69 o
  -4   4   8    12120.55    12712.94    160.29 o
  -3   4   8    25528.63    23692.46    209.74 o
  -2   4   8    10585.84    10772.18    267.86 o
  -1   4   8      190.38      266.76     21.65 o
   0   4   8       62.74       59.10     28.29 o
   1   4   8       90.94      109.61     22.79 o
   2   4   8     9755.03     9967.75    145.82 o
   3   4   8     6632.75     6707.10    106.36 o
   4   4   8      152.15      172.17     39.30 o
   5   4   8     7862.86     7439.69    129.00 o
   6   4   8    16549.27    16959.21    260.46 o
   7   4   8     7267.28     7347.05    186.83 o
   8   4   8    12958.95    13487.58    374.83 o
   9   4   8     8704.02     8874.95    331.60 o
  10   4   8     1363.84     1575.51    220.76 o
  11   4   8       17.94      121.68     90.54 o
  12   4   8       11.13       59.25    144.89 o
  13   4   8       28.79       80.65     94.86 o
 -14   5   8     2787.91     2857.07    171.21 o
 -13   5   8     3709.46     3327.25    199.92 o
 -12   5   8     5047.94     5576.36    208.76 o
 -11   5   8     6019.16     6046.02    174.69 o
 -10   5   8    13724.12    13559.71    246.09 o
  -9   5   8     2274.56     2330.94    102.88 o
  -8   5   8     2316.53     2253.30    133.40 o
  -7   5   8      925.23      986.15     71.77 o
  -6   5   8       14.25       20.45     25.06 o
  -5   5   8     9250.83     9538.28    122.58 o
  -4   5   8      958.68      954.26     45.56 o
  -3   5   8     4035.82     3981.32     65.16 o
  -2   5   8    10100.45     9639.92    262.51 o
  -1   5   8        8.00       36.01     23.22 o
   0   5   8    11042.84    11547.25    182.75 o
   1   5   8    51461.01    51880.58    344.30 o
   2   5   8    29697.17    28482.33    301.78 o
   3   5   8    18563.11    18656.07    132.78 o
   4   5   8    12492.09    12536.62    131.14 o
   5   5   8     7670.33     7274.54    104.76 o
   6   5   8      549.57      565.96     43.57 o
   7   5   8      306.97      271.23     37.32 o
   8   5   8     1587.48     1653.78    152.61 o
   9   5   8        5.73      127.22     80.28 o
  10   5   8     1821.89     1772.81    169.33 o
  11   5   8      129.75      228.50    100.34 o
  12   5   8      691.75      981.51    150.49 o
 -13   6   8      225.25      229.20     72.63 o
 -12   6   8      216.74      207.96     65.96 o
 -11   6   8       29.32       34.20     52.25 o
 -10   6   8      102.88      128.53     50.90 o
  -9   6   8      382.68      354.59     63.36 o
  -8   6   8      452.96      506.86     57.51 o
  -7   6   8    10147.68    10325.19    206.79 o
  -6   6   8    21114.48    20275.05    270.31 o
  -5   6   8    12717.12    12533.67    144.87 o
  -4   6   8    33316.38    33623.73    231.45 o
  -3   6   8    42046.48    42004.16    407.04 o
  -2   6   8    18080.78    17353.38    248.49 o
  -1   6   8      937.93      645.64     40.33 o
   0   6   8     1222.57     1018.09     54.63 o
   1   6   8       37.04       64.95     52.16 o
   2   6   8      823.09      720.71     39.56 o
   3   6   8       11.03        1.57     18.51 o
   4   6   8     1017.09      978.24     41.59 o
   5   6   8    10524.90    10360.22    115.16 o
   6   6   8    17155.09    17062.34    185.56 o
   7   6   8     4058.28     3992.06    144.09 o
   8   6   8    11946.80    11405.51    241.44 o
   9   6   8     8209.95     8087.02    245.97 o
  10   6   8     1946.48     1894.26    179.05 o
  11   6   8       90.94      109.73     94.30 o
  12   6   8        7.48       71.80     92.16 o
 -13   7   8     1831.84     1837.45    132.25 o
 -12   7   8      559.94      507.42     75.36 o
 -11   7   8     1176.95     1212.18    123.90 o
 -10   7   8     7663.36     7715.41    193.81 o
  -9   7   8     2797.32     3156.06    145.10 o
  -8   7   8      820.11      865.31    114.30 o
  -7   7   8     1431.33     1288.06     57.08 o
  -6   7   8     1391.19     1363.54     77.67 o
  -5   7   8    10415.53    10046.36    150.73 o
  -4   7   8     1541.94     1503.53     49.65 o
  -3   7   8        4.05        5.94     11.13 o
  -2   7   8     2307.39     2114.14     69.75 o
  -1   7   8     6001.03     6113.16    201.70 o
   0   7   8     7190.36     6486.74    109.38 o
   1   7   8    18946.12    18811.21    159.59 o
   2   7   8    26613.33    25234.49    201.68 o
   3   7   8      466.04      497.01     36.94 o
   4   7   8        7.77       29.93     23.19 o
   5   7   8      374.65      215.60     32.42 o
   6   7   8      565.78      481.56     41.12 o
   7   7   8      605.95      578.88     57.65 o
   8   7   8     1197.76     1035.89     83.26 o
   9   7   8     1881.26     2022.46    180.42 o
  10   7   8     3570.75     3591.33    237.89 o
  11   7   8     1339.04     1512.20    171.50 o
  12   7   8     1633.52     1635.40    188.85 o
 -13   8   8       57.71       31.00     84.74 o
 -12   8   8      118.68       -2.46     52.82 o
 -11   8   8        1.00       -9.25     51.93 o
 -10   8   8        5.03       44.17     49.75 o
  -9   8   8      615.76      604.63     80.67 o
  -8   8   8      725.82      692.22     64.73 o
  -7   8   8     8717.69     8967.00    151.68 o
  -6   8   8    34044.41    33457.44    302.20 o
  -5   8   8    17846.48    17886.73    202.11 o
  -4   8   8    13754.21    13613.75    138.52 o
  -3   8   8    18124.90    18104.60    300.93 o
  -2   8   8    25062.08    24435.02    406.52 o
  -1   8   8    12221.52    11333.74    270.17 o
   0   8   8     2376.74     2175.18     49.73 o
   1   8   8      550.12      674.45     36.93 o
   2   8   8     2414.76     2142.17     70.04 o
   3   8   8     3194.45     3327.22     90.20 o
   4   8   8      149.85      106.02     39.86 o
   5   8   8      621.22      609.50     45.38 o
   6   8   8     3984.34     4058.08    121.60 o
   7   8   8    12361.93    11664.71    213.96 o
   8   8   8     8217.91     8322.25    192.85 o
   9   8   8     7473.95     8004.82    221.04 o
  10   8   8     2176.83     2081.33    139.09 o
  11   8   8      457.85      337.61    192.81 o
  12   8   8        1.07       52.28     69.35 o
 -12   9   8     1846.73     1882.11    134.37 o
 -11   9   8     2594.11     2617.47    127.23 o
 -10   9   8     6120.85     6224.60    184.53 o
  -9   9   8     3936.86     4298.82    149.47 o
  -8   9   8     2708.35     2905.18    117.29 o
  -7   9   8     2133.78     1835.63     76.95 o
  -6   9   8     4362.13     4178.75    112.97 o
  -5   9   8    10947.80    10382.65    151.35 o
  -4   9   8     1295.07     1413.84     43.67 o
  -3   9   8      135.05       67.18     23.77 o
  -2   9   8     2372.29     2369.65     82.88 o
  -1   9   8     6315.28     6680.09    144.87 o
   0   9   8     6914.89     7188.14    129.98 o
   1   9   8    14431.15    13899.52    166.35 o
   2   9   8     8508.13     8194.00    129.15 o
   3   9   8     3796.02     3832.97    109.62 o
   4   9   8     2999.26     2697.26     91.20 o
   5   9   8     2499.90     2477.29     93.61 o
   6   9   8     1769.57     1695.26     84.66 o
   7   9   8      986.03      971.11     70.21 o
   8   9   8      980.30      985.68     98.95 o
   9   9   8     1263.00     1324.47     91.84 o
  10   9   8     1382.36     1374.94    158.90 o
  11   9   8      474.18      375.15     87.55 o
 -12  10   8       47.90       12.72     81.96 o
 -11  10   8       57.92       56.74     54.54 o
 -10  10   8        0.51       75.46     53.37 o
  -9  10   8       50.48       32.97     46.51 o
  -8  10   8      928.50      897.82     74.26 o
  -7  10   8     2665.86     2907.23    124.76 o
  -6  10   8     7375.38     7228.57    205.27 o
  -5  10   8      276.15      194.60     67.08 o
  -4  10   8     1138.83     1023.78     39.01 o
  -3  10   8     5570.20     5539.07    220.13 o
  -2  10   8     7614.43     7543.00    198.56 o
  -1  10   8      134.00       56.90     22.12 o
   0  10   8      837.03      879.45     39.70 o
   1  10   8     1500.01     1330.24     45.25 o
   2  10   8     8615.75     8058.15    134.36 o
   3  10   8     4274.74     4102.87    119.43 o
   4  10   8      116.32       80.58     34.86 o
   5  10   8     1530.83     1626.34     79.19 o
   6  10   8     3256.87     3364.99    130.00 o
   7  10   8     3492.57     3367.59    126.43 o
   8  10   8     8732.53     8360.60    238.27 o
   9  10   8     5149.47     4993.83    197.89 o
  10  10   8      643.14      580.16    112.81 o
  11  10   8       11.32      -15.02     88.66 o
 -11  11   8     4819.16     4905.13    259.83 o
 -10  11   8     7438.63     7696.81    246.73 o
  -9  11   8     4050.26     4026.45    174.91 o
  -8  11   8     2815.84     2968.66    123.66 o
  -7  11   8     2194.99     2318.18    113.11 o
  -6  11   8        2.50       44.19     47.78 o
  -5  11   8     1380.27     1328.02     80.17 o
  -4  11   8      291.61      262.13     56.94 o
  -3  11   8       14.09       43.25     39.52 o
  -2  11   8     3007.08     2900.89    120.76 o
  -1  11   8     6543.54     6496.84    108.63 o
   0  11   8     8872.54     8942.20    122.13 o
   1  11   8    16187.27    15662.07    193.54 o
   2  11   8    11996.07    11365.88    166.17 o
   3  11   8     3100.62     2974.15     98.45 o
   4  11   8     4944.67     4894.62    128.92 o
   5  11   8     7457.79     7060.62    159.97 o
   6  11   8      298.28      326.16     56.88 o
   7  11   8      388.76      388.46     69.63 o
   8  11   8       63.83      142.05     67.43 o
   9  11   8      968.53     1066.70    118.30 o
  10  11   8      486.50      554.06     93.76 o
 -11  12   8        0.09       30.97     66.10 o
 -10  12   8      448.20      548.52     86.11 o
  -9  12   8       14.48       52.93     59.04 o
  -8  12   8       66.43       23.55     59.04 o
  -7  12   8     2995.81     2856.30    163.03 o
  -6  12   8     3037.16     3292.61    134.11 o
  -5  12   8     2729.20     2671.99    122.67 o
  -4  12   8     1028.56     1130.83     87.00 o
  -3  12   8     8080.06     8201.77    244.26 o
  -2  12   8     3306.15     2864.01    136.43 o
  -1  12   8      202.04       99.50     35.95 o
   0  12   8        9.31       -8.12     43.96 o
   1  12   8      859.82      847.32     51.94 o
   2  12   8     7621.41     7589.52    236.54 o
   3  12   8     2683.41     2585.51     95.35 o
   4  12   8       43.23        3.49     35.42 o
   5  12   8     1413.25     1278.92     92.42 o
   6  12   8     4838.21     4851.60    171.15 o
   7  12   8     3791.53     3830.25    194.66 o
   8  12   8     3686.16     3567.12    166.87 o
   9  12   8     4628.21     4698.29    177.90 o
  10  12   8      599.47      480.40    113.37 o
 -10  13   8     6879.40     6785.03    243.20 o
  -9  13   8     1091.32      995.50    105.90 o
  -8  13   8     1604.49     1720.47    124.61 o
  -7  13   8      390.75      270.73     76.35 o
  -6  13   8      306.53      243.70     70.10 o
  -5  13   8      201.39      272.40     59.73 o
  -4  13   8      237.49      231.92     53.69 o
  -3  13   8        3.24       32.51     44.94 o
  -2  13   8      869.30     1043.41     85.24 o
  -1  13   8     2551.77     2440.21    118.83 o
   0  13   8     5023.27     5080.67    120.38 o
   1  13   8     7812.37     7982.78    175.94 o
   2  13   8     3873.76     3493.75    122.31 o
   3  13   8     1947.90     1973.09     96.29 o
   4  13   8     3234.36     3380.56    159.07 o
   5  13   8      608.98      575.08     67.03 o
   6  13   8      257.41      261.84     59.02 o
   7  13   8      746.02      712.45    100.05 o
   8  13   8      354.43      330.91     78.64 o
   9  13   8     2283.58     2300.75    132.88 o
  -9  14   8     1244.26     1308.96    164.48 o
  -8  14   8      137.76       99.27     63.96 o
  -7  14   8     1720.45     1723.84    140.85 o
  -6  14   8     6610.08     6796.83    256.27 o
  -5  14   8     8922.20     8871.92    232.45 o
  -4  14   8    11401.66    11943.77    267.85 o
  -3  14   8     9841.16    10560.38    225.29 o
  -2  14   8     3881.06     3858.84    138.73 o
  -1  14   8        7.35      -18.49     49.43 o
   0  14   8      104.43       20.60     39.45 o
   1  14   8      537.59      527.14     68.86 o
   2  14   8      105.19       93.32     48.65 o
   3  14   8       29.80        7.30     41.98 o
   4  14   8     1020.61      982.57     81.49 o
   5  14   8     2271.84     2137.25    107.53 o
   6  14   8     3523.99     3343.12    154.08 o
   7  14   8     2427.60     2455.40    145.85 o
   8  14   8     1991.76     2286.92    193.84 o
  -8  15   8        5.30      -70.41     70.41 o
  -7  15   8      330.56      356.20     87.34 o
  -6  15   8      204.02      239.27     84.90 o
  -5  15   8      181.87      156.32     66.59 o
  -4  15   8      273.38      321.68     57.79 o
  -3  15   8      289.28      290.29     58.98 o
  -2  15   8      974.60     1038.30     79.59 o
  -1  15   8     3688.80     3733.19    140.77 o
   0  15   8     1753.88     1680.33     99.57 o
   1  15   8     5751.93     5917.97    272.18 o
   2  15   8     6931.86     7129.28    248.12 o
   3  15   8     3685.64     3761.10    161.72 o
   4  15   8      825.50      835.13    103.13 o
   5  15   8       21.75       68.08     46.14 o
   6  15   8     1785.15     1752.11    107.05 o
   7  15   8     1077.09     1205.33    113.44 o
  -7  16   8      409.81      309.46     86.59 o
  -6  16   8     3364.22     3248.93    195.95 o
  -5  16   8     6844.32     7515.78    405.11 o
  -4  16   8     3777.03     4121.26    155.56 o
  -3  16   8     3629.30     3900.27    149.65 o
  -2  16   8     1735.45     1715.94    105.16 o
  -1  16   8        5.37      -47.84     47.84 o
   0  16   8      166.14      121.48     52.91 o
   1  16   8       76.14      139.60     58.41 o
   2  16   8      272.73      282.28     77.11 o
   3  16   8      264.45      366.15     64.86 o
   4  16   8      495.20      488.66    108.33 o
   5  16   8     1044.32     1323.24    598.57 o
   6  16   8     2223.07     2479.32    178.11 o
  -5  17   8        8.46       24.21    121.23 o
  -4  17   8      152.05      142.46     64.81 o
  -3  17   8      831.23      843.55     79.68 o
  -2  17   8     1228.39     1230.00     91.82 o
  -1  17   8      687.82      725.04     89.39 o
   0  17   8     2604.83     2368.48    171.43 o
   1  17   8     3630.55     3414.09    198.76 o
   2  17   8     4973.33     5495.15    254.47 o
   3  17   8     4320.76     4235.04    216.57 o
   4  17   8     3896.30     4338.62    285.18 o
  -3  18   8     2650.87     2704.70    153.37 o
  -2  18   8      157.79      228.52     91.22 o
  -1  18   8      331.26      135.14     65.42 o
   0  18   8       17.28      109.80     84.80 o
   1  18   8       40.38      125.89     77.80 o
   2  18   8      271.06      338.16     93.22 o
 -14   1   9      457.61      320.70     73.83 o
 -13   1   9       18.37       42.97     53.36 o
 -12   1   9      304.10      313.60     61.56 o
 -11   1   9        7.30      123.36     53.82 o
 -10   1   9      253.09      358.10     56.71 o
  -9   1   9     1011.59     1066.75     68.08 o
  -8   1   9     1241.08     1195.84     63.59 o
  -7   1   9     1816.49     1911.30     54.56 o
  -6   1   9     1622.19     1751.45     56.32 o
  -5   1   9        1.29       16.47     32.42 o
  -4   1   9     1096.84     1166.32     38.74 o
  -3   1   9     1836.70     1799.16     45.27 o
  -2   1   9    19847.65    20502.10    160.85 o
  -1   1   9    15169.73    16071.31     93.89 o
   0   1   9      196.60      178.38     16.98 o
   1   1   9        1.41       13.59     22.10 o
   2   1   9     8451.42     8903.65    135.35 o
   3   1   9      365.20      503.46    104.22 o
   4   1   9      784.39      873.05     54.14 o
   5   1   9     6664.31     6489.26    216.73 o
   6   1   9       26.10       10.68     43.41 o
   7   1   9      226.13      350.05     57.03 o
   8   1   9       77.67       91.14     41.97 o
   9   1   9      224.04      133.71     43.87 o
  10   1   9       98.64       92.16     58.60 o
  11   1   9        2.72      -78.09     88.14 o
  12   1   9      452.92      282.96    106.09 o
  13   1   9       14.30       35.02    104.85 o
 -14   2   9      117.93      289.62    109.48 o
 -13   2   9       33.52       63.95     63.30 o
 -12   2   9        1.26       73.48     73.30 o
 -11   2   9      106.55       46.80     44.49 o
 -10   2   9      433.44      363.18     53.30 o
  -9   2   9      213.62      297.86     44.75 o
  -8   2   9     1303.76     1260.30     60.77 o
  -7   2   9        5.70       45.28     21.15 o
  -6   2   9     2998.61     2827.73     71.78 o
  -5   2   9     2526.72     2367.60     52.80 o
  -4   2   9     7642.43     7313.09    101.43 o
  -3   2   9     1207.81     1324.68     41.51 o
  -2   2   9       72.88       97.27     16.80 o
  -1   2   9     9639.40     9873.01     77.69 o
   0   2   9     2591.57     2856.74     42.69 o
   1   2   9     2544.93     2491.73     59.51 o
   2   2   9    13756.81    13720.03    221.94 o
   3   2   9      997.35      957.93     45.24 o
   4   2   9    11627.83    12400.08    171.45 o
   5   2   9       21.66       45.30     47.06 o
   6   2   9      149.95      151.75     55.80 o
   7   2   9     1781.55     2109.58    101.25 o
   8   2   9      393.08      364.50     64.22 o
   9   2   9     1239.87     1252.51     82.13 o
  10   2   9     1804.42     1646.65    163.71 o
  11   2   9       32.08      -12.37    104.90 o
  12   2   9        3.71      -55.83    117.96 o
  13   2   9      136.09     -121.76    306.56 o
 -14   3   9        0.10      268.53     82.51 o
 -13   3   9       25.14      157.17     72.64 o
 -12   3   9      199.97      473.89     91.34 o
 -11   3   9       45.72       74.52     61.74 o
 -10   3   9       86.61      319.67     76.56 o
  -9   3   9     1425.85     1486.60     86.66 o
  -8   3   9     4361.17     4367.19    117.64 o
  -7   3   9      823.87      793.44     39.42 o
  -6   3   9     1627.47     1692.04     61.83 o
  -5   3   9      390.67      358.25     40.91 o
  -4   3   9     2874.73     3125.69     62.44 o
  -3   3   9     4219.65     3914.31     57.42 o
  -2   3   9     1470.80     1502.88     61.25 o
  -1   3   9     4911.41     4821.74     61.86 o
   0   3   9       25.34       53.75     14.12 o
   1   3   9     1384.95     1765.29     49.98 o
   2   3   9      634.92      759.67     30.66 o
   3   3   9        0.38       47.10     30.31 o
   4   3   9       22.39       15.47     31.58 o
   5   3   9      427.62      352.29     44.78 o
   6   3   9     2989.42     3014.11    115.34 o
   7   3   9      307.73      332.74     66.06 o
   8   3   9     1802.56     1932.02    106.40 o
   9   3   9     1141.02     1198.91     77.79 o
  10   3   9        1.90       14.35     91.23 o
  11   3   9      184.73      203.95    107.75 o
  12   3   9       42.87     -124.17    124.17 o
  13   3   9       50.91       37.27     91.13 o
 -14   4   9      150.44      265.90     82.06 o
 -13   4   9      265.43      440.12     96.08 o
 -12   4   9      493.02      570.42     85.13 o
 -11   4   9       10.11       -6.37     62.58 o
 -10   4   9     2827.11     2933.83    140.34 o
  -9   4   9       10.64      -22.68     45.63 o
  -8   4   9     3587.09     3323.54    111.49 o
  -7   4   9     1465.91     1410.80     41.51 o
  -6   4   9      615.58      667.50     45.13 o
  -5   4   9     5803.90     6041.30     93.69 o
  -4   4   9     1687.41     1726.12     43.02 o
  -3   4   9     2040.66     2281.08     45.87 o
  -2   4   9     2448.18     2446.15     82.75 o
  -1   4   9     1643.83     1806.75     43.44 o
   0   4   9     2718.43     2522.91     73.64 o
   1   4   9      167.18      156.18     31.57 o
   2   4   9       12.04       52.99     14.70 o
   3   4   9     4430.12     4767.06     95.14 o
   4   4   9     2875.58     3105.34     91.04 o
   5   4   9     1704.55     1671.54     76.91 o
   6   4   9        8.27       54.98     46.23 o
   7   4   9     3580.78     3541.72    134.22 o
   8   4   9      594.86      731.01     81.50 o
   9   4   9      496.92      615.57    119.64 o
  10   4   9      326.93      346.34    103.65 o
  11   4   9      345.05      317.96    158.51 o
  12   4   9      656.04      644.88    127.53 o
  13   4   9     1075.61     1056.60    158.76 o
 -14   5   9       45.61      225.53     82.77 o
 -13   5   9        9.22       58.52     66.85 o
 -12   5   9     2620.58     3060.57    221.41 o
 -11   5   9     1617.78     1609.40    100.35 o
 -10   5   9      246.40      453.39     68.24 o
  -9   5   9       49.98      155.59     50.71 o
  -8   5   9       70.71       61.41     40.55 o
  -7   5   9        7.83       43.89     18.59 o
  -6   5   9      237.68      338.93     34.60 o
  -5   5   9        9.15       22.19     22.82 o
  -4   5   9     1337.31     1365.18     44.30 o
  -3   5   9     7477.78     7145.26     85.60 o
  -2   5   9     3684.78     4016.45     97.95 o
  -1   5   9    12589.99    12605.60    285.43 o
   0   5   9        8.03       31.24     13.93 o
   1   5   9        5.10       56.76     24.21 o
   2   5   9     1116.10     1194.21     52.46 o
   3   5   9     2652.48     2602.79     94.48 o
   4   5   9     2971.24     2879.75     74.07 o
   5   5   9      396.74      490.48     39.37 o
   6   5   9     1161.88     1096.19     63.38 o
   7   5   9      295.01      325.60     46.45 o
   8   5   9     4627.51     4390.56    159.77 o
   9   5   9       18.13       66.62     74.94 o
  10   5   9      823.81     1003.58    143.25 o
  11   5   9       12.90       -7.06     86.84 o
  12   5   9        0.05      190.02    102.48 o
 -13   6   9      499.71      589.45     84.88 o
 -12   6   9       20.88       70.59     59.20 o
 -11   6   9      607.81      525.76     65.01 o
 -10   6   9      843.85      873.89     75.42 o
  -9   6   9       23.95       19.97     44.41 o
  -8   6   9      204.70      210.25     50.23 o
  -7   6   9     1565.62     1646.89     90.68 o
  -6   6   9      635.29      620.19     40.60 o
  -5   6   9      132.41      175.92     29.07 o
  -4   6   9     2803.15     3058.54     68.15 o
  -3   6   9     2511.91     2687.22     96.64 o
  -2   6   9       31.98      130.94     33.80 o
  -1   6   9     1738.40     1579.38     55.74 o
   0   6   9        3.20       23.88     43.65 o
   1   6   9      100.57       43.09     16.91 o
   2   6   9      491.00      523.79     29.52 o
   3   6   9     1663.67     1459.09     43.97 o
   4   6   9     1315.92     1266.80     47.99 o
   5   6   9      155.32      149.60     31.39 o
   6   6   9        1.73       -3.28     35.40 o
   7   6   9      119.76       96.59     43.57 o
   8   6   9      130.22      223.92     78.05 o
   9   6   9      308.17      280.17     82.27 o
  10   6   9       19.53      100.51     90.42 o
  11   6   9       54.40       -6.43     83.17 o
  12   6   9       50.29       58.60     88.94 o
 -13   7   9       52.16        2.89    112.04 o
 -12   7   9      572.81      509.43     66.88 o
 -11   7   9       52.85       42.31     55.43 o
 -10   7   9      358.51      444.76     69.13 o
  -9   7   9       38.89       65.65     49.59 o
  -8   7   9      619.32      602.63     67.98 o
  -7   7   9        1.17        3.09     43.15 o
  -6   7   9      106.34       43.68     27.85 o
  -5   7   9     1851.38     2035.51     62.33 o
  -4   7   9      643.95      696.64     35.24 o
  -3   7   9      154.99      187.16     19.71 o
  -2   7   9       76.30       36.46     28.69 o
  -1   7   9     1082.41      911.92     94.84 o
   0   7   9      563.56      517.93     18.56 o
   1   7   9      189.70      221.58     21.78 o
   2   7   9      677.48      670.71     51.22 o
   3   7   9     4705.36     4680.59     86.75 o
   4   7   9       11.62      -12.60     26.59 o
   5   7   9     4026.00     3810.41     85.91 o
   6   7   9      644.45      462.28     45.54 o
   7   7   9       14.11        8.01     45.68 o
   8   7   9      111.05      131.23     83.33 o
   9   7   9        1.61      227.10     85.62 o
  10   7   9        0.19      361.89    118.59 o
  11   7   9       11.55      158.02    161.48 o
  12   7   9       23.83       48.60    104.80 o
 -13   8   9        0.10       -5.27     94.31 o
 -12   8   9        1.94      -10.37     56.13 o
 -11   8   9       97.10       29.12     51.04 o
 -10   8   9      388.41      348.33     68.63 o
  -9   8   9      561.19      556.17     65.35 o
  -8   8   9       30.94       84.69     49.33 o
  -7   8   9       24.28       48.14     46.25 o
  -6   8   9     1336.33     1584.18     72.75 o
  -5   8   9     1017.93     1125.21     57.52 o
  -4   8   9      792.70      643.18     40.88 o
  -3   8   9      474.08      560.16     82.91 o
  -2   8   9      527.17      827.06    242.64 o
  -1   8   9      736.58      865.30     77.32 o
   0   8   9     1407.80     1290.04     51.30 o
   1   8   9      289.03      357.13     27.85 o
   2   8   9       47.37      -11.39     22.35 o
   3   8   9     1075.82     1058.15     52.40 o
   4   8   9       43.73       53.22     29.96 o
   5   8   9     1832.60     1690.55     61.08 o
   6   8   9     1876.73     1616.28     81.12 o
   7   8   9      326.43      308.83     52.50 o
   8   8   9        4.05        1.79     47.42 o
   9   8   9       32.14      152.14     53.99 o
  10   8   9       92.93      153.47     95.04 o
  11   8   9       95.79      144.35    251.81 o
 -12   9   9       57.69       42.34     54.88 o
 -11   9   9      104.78      144.75     69.58 o
 -10   9   9       37.55      224.74     64.74 o
  -9   9   9       91.65      172.91     54.95 o
  -8   9   9       54.07       81.61     50.46 o
  -7   9   9      137.23      124.74     33.50 o
  -6   9   9      473.82      479.16     56.26 o
  -5   9   9     1704.27     1589.42     70.70 o
  -4   9   9      955.08      851.40     37.58 o
  -3   9   9      277.45      191.69     51.21 o
  -2   9   9      483.57      462.77     39.76 o
  -1   9   9     2102.25     1906.68    102.10 o
   0   9   9     1871.76     1650.00     51.79 o
   1   9   9        0.28       -5.17     25.53 o
   2   9   9      413.23      335.02     32.89 o
   3   9   9      713.96      760.25     50.25 o
   4   9   9        0.22       -6.16     45.18 o
   5   9   9     2724.10     2798.85     89.48 o
   6   9   9       61.15      106.65     39.54 o
   7   9   9        5.93       50.94     44.74 o
   8   9   9      119.56       74.66     48.09 o
   9   9   9     1047.35     1086.53    115.83 o
  10   9   9       34.93       38.04    117.00 o
  11   9   9        1.05      -61.00     86.81 o
 -12  10   9        1.44      -55.17     64.22 o
 -11  10   9       37.92       11.37     62.61 o
 -10  10   9      389.78      364.83     60.63 o
  -9  10   9       23.61       95.41     49.77 o
  -8  10   9       42.64       85.94     48.18 o
  -7  10   9        6.59       94.05     53.46 o
  -6  10   9      439.53      386.83     54.66 o
  -5  10   9      490.62      487.55     53.60 o
  -4  10   9     2038.66     1669.41    142.84 o
  -3  10   9       78.69      202.49     39.67 o
  -2  10   9      872.22      943.40     52.18 o
  -1  10   9       42.28       13.30     19.77 o
   0  10   9       40.81       24.77     19.57 o
   1  10   9        7.77        7.14     18.13 o
   2  10   9      685.65      670.31     50.21 o
   3  10   9        5.77       96.01     37.66 o
   4  10   9        3.41       25.09     34.37 o
   5  10   9      593.56      618.30     63.24 o
   6  10   9      215.20      167.63     46.57 o
   7  10   9       12.67       87.10     60.76 o
   8  10   9     1237.23     1204.54    123.81 o
   9  10   9      344.68      286.76     85.54 o
  10  10   9      332.46      212.28    140.99 o
  11  10   9       41.80      154.55     76.55 o
 -11  11   9       81.42      137.20     77.08 o
 -10  11   9      275.91      477.12    117.26 o
  -9  11   9     1123.43     1444.74    120.13 o
  -8  11   9        8.10       73.38     61.88 o
  -7  11   9        4.79        5.46     55.21 o
  -6  11   9       12.73       61.52     40.01 o
  -5  11   9        0.87      -10.32     34.47 o
  -4  11   9      425.79      491.19    103.66 o
  -3  11   9     1307.48     1403.47    105.37 o
  -2  11   9      247.54      212.10     35.58 o
  -1  11   9       54.05       89.70     22.63 o
   0  11   9     1031.73     1011.83     39.09 o
   1  11   9     1756.05     1749.87     48.92 o
   2  11   9      269.32      253.15     44.63 o
   3  11   9      238.45      377.60     46.34 o
   4  11   9      147.73      168.47     44.11 o
   5  11   9       63.68       51.34     51.05 o
   6  11   9      470.42      375.43     65.03 o
   7  11   9       46.37      -24.56     56.73 o
   8  11   9      615.52      503.13     76.04 o
   9  11   9      285.46      328.51     88.68 o
  10  11   9        2.46      -29.54     86.01 o
 -11  12   9       51.84      139.91     67.72 o
 -10  12   9      361.31      339.80     72.53 o
  -9  12   9      839.46      857.71     96.19 o
  -8  12   9       40.41        8.10     61.84 o
  -7  12   9      152.09      109.23     67.79 o
  -6  12   9      164.51      276.50     62.61 o
  -5  12   9       16.74       45.68     50.08 o
  -4  12   9      239.60      268.27     75.99 o
  -3  12   9     1809.00     1876.64    126.68 o
  -2  12   9     1113.08     1049.80     85.24 o
  -1  12   9      207.26      218.36     35.86 o
   0  12   9      456.93      449.24     44.73 o
   1  12   9     4724.01     4391.11    132.18 o
   2  12   9     5982.65     5687.36    159.86 o
   3  12   9      199.23      182.03     51.22 o
   4  12   9        4.70        3.55     44.17 o
   5  12   9      890.60      809.35    120.47 o
   6  12   9      288.49      406.29     87.96 o
   7  12   9      523.81      625.74     87.74 o
   8  12   9     1419.46     1450.83    114.77 o
   9  12   9       16.97       -2.70     66.52 o
 -10  13   9      617.68      767.07    109.45 o
  -9  13   9     1078.92     1208.22    118.69 o
  -8  13   9     1282.93     1320.32    126.04 o
  -7  13   9        2.79       20.91     68.22 o
  -6  13   9        9.97       14.20     65.06 o
  -5  13   9      120.98       93.51     61.19 o
  -4  13   9      523.30      475.40     72.13 o
  -3  13   9        0.04      -24.72     55.47 o
  -2  13   9     1036.98      956.31     82.97 o
  -1  13   9       75.23       43.30     48.85 o
   0  13   9     4113.50     3808.93    123.97 o
   1  13   9       33.91       50.41     48.67 o
   2  13   9      250.83      271.16     49.95 o
   3  13   9      333.19      342.79     67.65 o
   4  13   9     2601.23     2436.79    109.28 o
   5  13   9       65.69        3.07     44.82 o
   6  13   9      869.26      812.11     81.25 o
   7  13   9      361.10      375.19     82.21 o
   8  13   9      155.09       75.38    106.69 o
   9  13   9      313.81      468.57    129.89 o
  -9  14   9      236.30      201.03     68.27 o
  -8  14   9       26.07       54.19     66.07 o
  -7  14   9      167.61      358.48    115.65 o
  -6  14   9       21.18      236.12     95.30 o
  -5  14   9        4.05      361.99     79.76 o
  -4  14   9      130.58      268.50     73.76 o
  -3  14   9      179.85      262.47     61.40 o
  -2  14   9       25.19      154.25     58.64 o
  -1  14   9      196.96       54.77     59.42 o
   0  14   9     1180.64     1165.83     86.23 o
   1  14   9      278.03      228.10     82.02 o
   2  14   9       91.32      102.50     90.30 o
   3  14   9     1032.83     1011.82     96.55 o
   4  14   9      112.75      112.59     54.28 o
   5  14   9      715.85      777.47     73.40 o
   6  14   9       21.15       -9.21     53.22 o
   7  14   9      474.93      269.67     95.08 o
   8  14   9      201.64      246.67    134.00 o
  -8  15   9      248.31      210.36     91.45 o
  -7  15   9      356.59      358.78    131.20 o
  -6  15   9      918.39     1021.46    118.78 o
  -5  15   9      386.36      165.19     68.77 o
  -4  15   9       16.78       57.28     49.50 o
  -3  15   9      844.02      847.28     80.08 o
  -2  15   9      302.29      357.85     56.33 o
  -1  15   9      299.52      303.04     60.86 o
   0  15   9     1638.25     1545.17    168.47 o
   1  15   9      108.76      142.74     95.10 o
   2  15   9       15.94      234.57    119.81 o
   3  15   9      192.84      202.98     67.09 o
   4  15   9       59.38       55.54     91.41 o
   5  15   9        6.67      -24.88     44.84 o
   6  15   9       59.58       80.53     53.24 o
   7  15   9      234.23      115.06     76.72 o
  -7  16   9        5.89      -71.75     71.75 o
  -6  16   9      465.36      533.04    101.68 o
  -5  16   9      514.97      800.22     98.90 o
  -4  16   9     1296.44     1480.11    104.29 o
  -3  16   9      929.53     1205.05     95.51 o
  -2  16   9     1501.12     1322.80     96.00 o
  -1  16   9       27.08       47.90     46.70 o
   0  16   9       15.29       51.04     53.25 o
   1  16   9       15.39      -13.45     55.13 o
   2  16   9      177.97      322.47    359.66 o
   3  16   9      272.99      577.80    110.51 o
   4  16   9      700.98      592.44    114.65 o
   5  16   9      468.70      427.14    113.94 o
   6  16   9       13.76      116.62     88.05 o
  -5  17   9       52.88       83.95     60.18 o
  -4  17   9        9.66        9.72     57.56 o
  -3  17   9       62.85      104.59     59.90 o
  -2  17   9       42.95       64.97     54.61 o
  -1  17   9      263.54      233.51     56.33 o
   0  17   9       63.15      175.69     89.64 o
   1  17   9      319.68      414.46    102.30 o
   2  17   9      151.60      903.57    257.17 o
   3  17   9        8.17      152.06     92.07 o
   4  17   9      163.75      105.31    188.85 o
  -2  18   9       40.61      102.22     67.82 o
  -1  18   9       74.88       78.94     74.03 o
   0  18   9     1317.86     1572.32    147.11 o
   1  18   9      130.82      327.17     99.60 o
 -14   0  10     4968.73     5061.44    311.39 o
 -13   0  10     1479.87     1334.13    133.62 o
 -12   0  10     2176.54     2138.20    150.45 o
 -11   0  10     5804.40     5522.55    189.64 o
 -10   0  10     3666.19     3416.70    164.64 o
  -9   0  10     6112.53     6101.51    202.02 o
  -8   0  10     5969.13     6206.53    144.41 o
  -7   0  10     4043.96     3899.11    111.42 o
  -6   0  10    16952.58    16343.24    244.27 o
  -5   0  10    17972.97    15697.90    229.47 o
  -4   0  10    23748.63    24227.49    277.02 o
  -3   0  10    14196.99    14397.63    150.06 o
  -2   0  10      232.57      167.73     24.74 o
  -1   0  10    14487.10    14235.11    192.63 o
   0   0  10     1590.42     1481.16     41.26 o
   1   0  10      148.07      186.56     32.43 o
   2   0  10    72352.24    77497.46   3660.01 o
   3   0  10    17204.29    18678.29    438.84 o
   4   0  10      278.86      -17.96     63.11 o
   5   0  10     2343.05     1936.96    180.02 o
   6   0  10     4931.86     4742.53    398.02 o
   7   0  10     8879.63     8169.91    398.44 o
   8   0  10     6235.40     5592.67    216.10 o
   9   0  10     9016.06     9275.09    286.61 o
  10   0  10     9777.79    10418.93    496.74 o
  11   0  10      587.75      426.14    155.25 o
  12   0  10       24.31     -192.15    192.15 o
  13   0  10      106.41      -16.95    151.70 o
 -14   1  10      219.55      126.30     72.06 o
 -13   1  10     2067.68     2025.42    109.49 o
 -12   1  10     3158.89     3423.00    130.91 o
 -11   1  10     1802.71     1735.81     91.90 o
 -10   1  10     4666.85     4914.97    142.17 o
  -9   1  10     2637.59     2549.37     95.83 o
  -8   1  10      755.24      872.14     47.47 o
  -7   1  10      246.75      280.24     27.33 o
  -6   1  10     2885.36     3188.75     72.57 o
  -5   1  10     5999.09     6038.67    116.31 o
  -4   1  10    24047.26    24120.48    170.53 o
  -3   1  10    11019.79    11496.80    111.50 o
  -2   1  10    38103.03    38624.94    254.91 o
  -1   1  10     1234.37     1023.21     26.60 o
   0   1  10     1079.64     1065.40     28.99 o
   1   1  10    16611.79    17060.71    157.33 o
   2   1  10    14267.69    12957.56    253.38 o
   3   1  10     1109.49      703.78    140.92 o
   4   1  10     1745.79     1708.52     71.29 o
   5   1  10      250.11      301.26     67.96 o
   6   1  10      180.03      104.33     48.68 o
   7   1  10    10772.15    10863.41    244.67 o
   8   1  10     7034.00     7234.89    173.00 o
   9   1  10     1651.54     1803.30     94.46 o
  10   1  10    10006.96    10134.37    271.62 o
  11   1  10     7165.11     6811.77    461.07 o
  12   1  10      972.56      850.44    138.23 o
  13   1  10      626.06      341.20    107.51 o
 -14   2  10     2067.89     2173.39    148.81 o
 -13   2  10      430.69      400.42     81.79 o
 -12   2  10     2021.28     2177.47    106.24 o
 -11   2  10     2947.90     2928.74    123.35 o
 -10   2  10     2328.64     2390.42    100.50 o
  -9   2  10     2918.38     2800.30     91.88 o
  -8   2  10      912.95      897.96     44.71 o
  -7   2  10     3718.83     3909.26     88.78 o
  -6   2  10      870.33      629.81     36.25 o
  -5   2  10    28510.76    27494.79    309.44 o
  -4   2  10    30814.63    31026.25    234.64 o
  -3   2  10     2444.66     2199.40     52.13 o
  -2   2  10    10161.12    10023.67     93.94 o
  -1   2  10        0.14       10.49     13.20 o
   0   2  10     4187.97     4271.97     56.21 o
   1   2  10      343.48      273.80     28.45 o
   2   2  10     7458.34     7767.97    195.54 o
   3   2  10    11141.66    10407.37    129.16 o
   4   2  10     6434.29     5850.20    121.01 o
   5   2  10     6518.02     6545.40    171.25 o
   6   2  10    11103.09    11194.90    273.30 o
   7   2  10     8884.43     8863.20    199.79 o
   8   2  10     2828.15     2489.06    134.05 o
   9   2  10     5046.00     5414.25    155.55 o
  10   2  10     5875.57     6113.54    217.93 o
  11   2  10      323.00       36.11     93.36 o
  12   2  10     1483.21     1256.25    205.90 o
  13   2  10      861.18      739.20    143.91 o
 -14   3  10     1052.47     1285.21    121.93 o
 -13   3  10     4283.70     4209.30    214.19 o
 -12   3  10     5633.75     5611.78    206.24 o
 -11   3  10     1347.98     1413.38    106.21 o
 -10   3  10     8392.50     8193.44    176.26 o
  -9   3  10     6477.99     6847.47    152.32 o
  -8   3  10     6873.25     6630.88    149.54 o
  -7   3  10      931.27      898.45     36.14 o
  -6   3  10       87.34       84.27     28.32 o
  -5   3  10    10409.28    10171.92    166.73 o
  -4   3  10    34771.18    34966.62    350.15 o
  -3   3  10     1251.22     1361.55     40.30 o
  -2   3  10       26.24       45.93     16.98 o
  -1   3  10     9508.32     8844.04     76.41 o
   0   3  10      704.47      649.19     27.66 o
   1   3  10    22801.20    22415.12    253.26 o
   2   3  10    30191.32    28463.99    355.54 o
   3   3  10    17369.13    17232.62    248.75 o
   4   3  10     5696.79     5584.10    115.13 o
   5   3  10     4961.04     4767.64    112.48 o
   6   3  10     3064.43     3330.06    120.39 o
   7   3  10     4938.26     5082.13    156.16 o
   8   3  10     2073.40     2195.56    119.81 o
   9   3  10        4.38      -42.52     42.52 o
  10   3  10     3122.09     3186.69    221.69 o
  11   3  10     1311.29     1180.72    154.27 o
  12   3  10       30.62       -3.09     91.98 o
  13   3  10      509.04      320.29    120.88 o
 -14   4  10      688.21      860.10    110.62 o
 -13   4  10      176.44      152.00     74.83 o
 -12   4  10     2268.08     2275.91    136.56 o
 -11   4  10     1737.39     1889.01    123.28 o
 -10   4  10      892.65     1096.64     94.21 o
  -9   4  10     2434.33     2271.95    146.69 o
  -8   4  10      439.24      374.31     46.72 o
  -7   4  10       44.99       19.11     32.48 o
  -6   4  10    10210.94     9950.32    156.02 o
  -5   4  10    20401.62    19568.61    160.41 o
  -4   4  10    16498.46    16066.23    135.31 o
  -3   4  10        6.43       26.98     15.28 o
  -2   4  10     4713.94     4019.36    167.43 o
  -1   4  10     3692.66     3878.64    126.49 o
   0   4  10    22775.05    23122.28    279.89 o
   1   4  10     3077.01     2979.97     82.89 o
   2   4  10     3917.81     3447.24     71.94 o
   3   4  10    17360.31    16540.99    220.43 o
   4   4  10     5831.36     5411.25    122.51 o
   5   4  10     3494.34     3765.13    101.30 o
   6   4  10     9140.24     8761.29    197.28 o
   7   4  10     3826.88     3835.08    140.71 o
   8   4  10     4301.19     4312.26    156.03 o
   9   4  10     6736.02     6544.20    225.29 o
  10   4  10     4055.46     3590.87    231.70 o
  11   4  10       64.17       85.31    154.04 o
  12   4  10      733.78      541.77    117.97 o
 -14   5  10     2180.16     2187.00    229.57 o
 -13   5  10     2173.76     2460.06    151.50 o
 -12   5  10     2380.69     2431.38    142.96 o
 -11   5  10     2230.20     2478.19    186.27 o
 -10   5  10     7591.07     7743.40    218.45 o
  -9   5  10     9442.93     9388.98    196.94 o
  -8   5  10       69.19      129.53     70.49 o
  -7   5  10       86.73       73.67     23.43 o
  -6   5  10     1390.81     1417.10     61.82 o
  -5   5  10     6589.01     6483.97    105.35 o
  -4   5  10     8677.66     8695.04    154.49 o
  -3   5  10      663.32      766.21     33.35 o
  -2   5  10     1694.57     1169.26     67.66 o
  -1   5  10     5499.77     4712.03     79.53 o
   0   5  10     5150.69     4897.11     91.96 o
   1   5  10    12120.33    11902.13    137.31 o
   2   5  10     6591.80     6192.83    108.13 o
   3   5  10    29328.18    29602.40    393.01 o
   4   5  10     3116.85     3450.24     95.79 o
   5   5  10      725.49      703.10     48.33 o
   6   5  10      366.72      267.64     61.95 o
   7   5  10     2114.05     2161.35    114.19 o
   8   5  10     2569.79     2661.42    136.15 o
   9   5  10      188.65      327.66     82.22 o
  10   5  10     1396.39     1588.63    221.70 o
  11   5  10      330.74      498.00    125.19 o
  12   5  10      940.88      932.75    152.04 o
 -13   6  10      533.82      520.84     80.98 o
 -12   6  10     1261.40     1351.29    111.74 o
 -11   6  10     1763.13     1801.10    103.91 o
 -10   6  10      260.81      197.63     54.30 o
  -9   6  10     1722.47     1664.28     93.90 o
  -8   6  10    12818.99    12038.73    237.53 o
  -7   6  10     7625.40     7639.11    134.71 o
  -6   6  10    14340.74    14403.70    165.24 o
  -5   6  10    20805.20    19959.95    184.38 o
  -4   6  10    17464.98    17874.32    156.65 o
  -3   6  10    14560.26    14393.31    155.70 o
  -2   6  10    39791.19    40533.12    269.66 o
  -1   6  10     8292.58     8407.00    118.48 o
   0   6  10       25.01       16.31     13.68 o
   1   6  10    14194.26    15211.68    152.36 o
   2   6  10     9506.77     9847.83    135.29 o
   3   6  10     8677.28     8073.31    114.53 o
   4   6  10      835.11      839.24     42.09 o
   5   6  10     5112.12     5026.25    102.18 o
   6   6  10     7067.78     7603.83    191.22 o
   7   6  10     7116.16     7201.65    196.46 o
   8   6  10     5219.28     5297.78    176.92 o
   9   6  10     1122.33     1222.46    119.79 o
  10   6  10     1511.72     1615.80    165.23 o
  11   6  10      570.83      592.08    127.71 o
  12   6  10       55.38       82.20     85.71 o
 -13   7  10      268.53      353.90     75.22 o
 -12   7  10      111.17       99.66     51.53 o
 -11   7  10      963.77     1008.86     82.87 o
 -10   7  10     7102.83     7294.64    191.33 o
  -9   7  10     7140.42     6901.67    177.69 o
  -8   7  10      106.53      126.55     47.55 o
  -7   7  10     4317.61     3916.27    133.36 o
  -6   7  10      546.41      466.40     36.61 o
  -5   7  10    10250.11     9906.57    131.01 o
  -4   7  10     4582.22     4335.42     77.15 o
  -3   7  10      458.33      430.67     25.05 o
  -2   7  10     5734.58     5491.78    115.49 o
  -1   7  10    14473.68    13686.72    205.72 o
   0   7  10     4460.67     3860.63    207.90 o
   1   7  10      550.06      531.78     29.15 o
   2   7  10     1392.80     1471.35     46.07 o
   3   7  10     3030.99     2718.30     77.07 o
   4   7  10     1652.26     1612.11     53.98 o
   5   7  10      888.47      916.04     48.13 o
   6   7  10      214.00      112.84     39.15 o
   7   7  10     6682.20     6766.75    169.16 o
   8   7  10     9221.07     9500.37    394.16 o
   9   7  10     4728.62     5452.02    228.70 o
  10   7  10     6581.22     6951.42    326.36 o
  11   7  10     3656.60     3665.95    316.49 o
  12   7  10      808.59      869.13    226.34 o
 -13   8  10       25.34       12.85     63.55 o
 -12   8  10      177.35      246.94     67.00 o
 -11   8  10       14.02      -49.87     53.69 o
 -10   8  10     1507.88     1453.70     95.12 o
  -9   8  10     7755.73     7628.52    189.31 o
  -8   8  10    17177.70    16947.50    290.66 o
  -7   8  10     8090.42     8187.58    193.31 o
  -6   8  10     9474.86     9403.75    158.44 o
  -5   8  10    11776.10    11509.18    142.44 o
  -4   8  10     8444.79     8684.62    144.49 o
  -3   8  10    31074.06    30292.97    431.30 o
  -2   8  10    24299.40    23598.28    306.96 o
  -1   8  10     2706.36     2686.58    104.38 o
   0   8  10     4319.94     3914.72    234.57 o
   1   8  10       48.85      167.57     21.46 o
   2   8  10     1873.25     1722.63     69.35 o
   3   8  10     8868.58     8247.53    121.09 o
   4   8  10      598.81      649.90     43.92 o
   5   8  10      221.29      229.38     67.21 o
   6   8  10     6991.11     6965.81    155.40 o
   7   8  10     7809.64     8021.16    195.31 o
   8   8  10     2285.12     2272.27    117.19 o
   9   8  10     3390.03     3492.78    190.22 o
  10   8  10     1887.38     2007.39    188.75 o
  11   8  10      172.58      325.56    108.69 o
 -12   9  10      973.07      912.28     97.75 o
 -11   9  10     1019.95      999.06     84.69 o
 -10   9  10     7593.79     7886.26    206.10 o
  -9   9  10     7356.50     7207.04    187.99 o
  -8   9  10      540.27      569.36     69.07 o
  -7   9  10     2574.97     2600.64    146.93 o
  -6   9  10      490.84      483.70     58.84 o
  -5   9  10     2707.91     2595.33     82.28 o
  -4   9  10     2380.82     2304.48     68.21 o
  -3   9  10        2.99      -52.03     52.03 o
  -2   9  10     3386.64     3410.43    109.82 o
  -1   9  10    13427.46    14009.45    214.88 o
   0   9  10    14928.57    13710.49    562.44 o
   1   9  10     3094.83     3129.15     69.55 o
   2   9  10     4756.46     4580.71     85.49 o
   3   9  10     3083.27     2852.20     76.93 o
   4   9  10      976.97     1069.41     54.15 o
   5   9  10     5979.00     5615.90    121.74 o
   6   9  10     2082.01     1902.49     86.59 o
   7   9  10     5766.67     5677.86    168.47 o
   8   9  10     3977.46     4249.22    236.61 o
   9   9  10     1650.46     1596.56    138.48 o
  10   9  10     1353.84     1545.60    168.05 o
  11   9  10      576.23      643.54    130.88 o
 -12  10  10      200.75      368.19     81.20 o
 -11  10  10       40.44       47.81     61.45 o
 -10  10  10        1.51      181.24     67.86 o
  -9  10  10     2355.29     2375.96    114.94 o
  -8  10  10     2308.93     2434.80    149.60 o
  -7  10  10      270.03      339.11     55.63 o
  -6  10  10      126.29       75.95     38.58 o
  -5  10  10        4.91       31.31     34.06 o
  -4  10  10     1873.01     1925.74     81.32 o
  -3  10  10     7425.29     7845.42    268.88 o
  -2  10  10    11865.08    11532.61    255.51 o
  -1  10  10        0.16      -13.04     22.12 o
   0  10  10    11288.78    11126.62    267.34 o
   1  10  10     7704.05     7589.07    110.66 o
   2  10  10     3617.44     3383.77     80.47 o
   3  10  10    13004.68    12695.34    197.05 o
   4  10  10     4653.23     4669.78    113.81 o
   5  10  10     1953.78     1901.57     76.81 o
   6  10  10     6023.41     5675.93    180.50 o
   7  10  10     5762.62     6165.96    198.05 o
   8  10  10     1698.41     1890.03    143.51 o
   9  10  10      339.97      360.71     86.56 o
  10  10  10     1443.46     1272.64    156.02 o
 -11  11  10     1593.23     1775.91    133.35 o
 -10  11  10     7227.15     7762.76    250.16 o
  -9  11  10     6839.18     6782.80    227.29 o
  -8  11  10      720.76      701.59     95.40 o
  -7  11  10       71.24       70.12     62.53 o
  -6  11  10       10.33       38.77     58.59 o
  -5  11  10     1067.80     1122.54    103.72 o
  -4  11  10     3093.45     3130.32    195.88 o
  -3  11  10     1349.99     1339.95    106.45 o
  -2  11  10     3608.03     3737.55    140.69 o
  -1  11  10    13022.45    13558.46    259.00 o
   0  11  10     4283.60     4128.92    103.02 o
   1  11  10     1400.95     1335.78     58.97 o
   2  11  10    11149.28    10848.86    202.63 o
   3  11  10     8388.15     8485.04    156.16 o
   4  11  10     5771.77     5370.95    142.61 o
   5  11  10     1267.27     1336.72     79.92 o
   6  11  10       56.86        6.97     56.48 o
   7  11  10       33.98        5.94     57.68 o
   8  11  10     1974.60     2096.84    152.64 o
   9  11  10      491.94      580.40    138.49 o
  10  11  10      174.71       61.51     75.32 o
 -11  12  10      405.65      229.27     71.86 o
 -10  12  10      675.86      756.74     97.32 o
  -9  12  10     1939.11     2168.22    136.99 o
  -8  12  10     2147.16     2017.25    150.01 o
  -7  12  10      766.34      831.45    101.30 o
  -6  12  10     2591.85     2924.55    137.69 o
  -5  12  10     5371.57     5581.35    217.46 o
  -4  12  10      999.78     1060.15    122.90 o
  -3  12  10     1119.19     1087.70     89.89 o
  -2  12  10     1007.72     1061.50     85.00 o
  -1  12  10        0.16      -42.49     49.00 o
   0  12  10     2217.00     2179.31     75.32 o
   1  12  10      719.03      598.65     57.23 o
   2  12  10     1731.30     1472.99     84.15 o
   3  12  10     2952.38     2772.96    121.25 o
   4  12  10     3751.00     3709.87    130.02 o
   5  12  10     1896.40     1815.47     94.95 o
   6  12  10     2888.59     2827.58    136.02 o
   7  12  10     4384.73     4148.84    171.95 o
   8  12  10     2393.02     2308.68    158.62 o
   9  12  10     1480.83     1381.68    133.68 o
 -10  13  10     3549.52     3657.34    188.51 o
  -9  13  10     2244.03     2242.33    147.85 o
  -8  13  10      201.72      136.77     68.58 o
  -7  13  10        9.35       17.55     88.31 o
  -6  13  10        0.09      -58.04     70.89 o
  -5  13  10     3771.38     3701.24    152.02 o
  -4  13  10     5382.52     5041.14    211.19 o
  -3  13  10     2927.54     2963.74    139.16 o
  -2  13  10     1832.91     1992.17    113.26 o
  -1  13  10     3526.85     3421.69    143.43 o
   0  13  10     1735.04     1877.15     90.11 o
   1  13  10     1420.12     1481.28     87.47 o
   2  13  10     5290.27     5182.93    211.62 o
   3  13  10     7442.88     7063.47    218.28 o
   4  13  10       44.25       93.52     47.40 o
   5  13  10     1133.59      963.18     77.69 o
   6  13  10      777.43      607.49     74.17 o
   7  13  10     2053.81     1707.65    139.12 o
   8  13  10     2463.83     2470.47    257.76 o
  -9  14  10     2505.59     2535.98    156.88 o
  -8  14  10     1097.91     1042.45    118.94 o
  -7  14  10     1212.89     1341.24    156.73 o
  -6  14  10     6569.08     6664.33    258.70 o
  -5  14  10     9608.03    10133.76    253.43 o
  -4  14  10     6685.75     6956.34    188.42 o
  -3  14  10     4216.22     4089.89    165.45 o
  -2  14  10     8457.46     8630.04    233.25 o
  -1  14  10      847.17      694.55     77.30 o
   0  14  10       63.82       43.06     49.94 o
   1  14  10        3.70       51.57     94.78 o
   2  14  10       24.20      137.97     99.59 o
   3  14  10     5002.30     4696.63    183.46 o
   4  14  10     5946.46     5783.08    186.54 o
   5  14  10     1299.39     1254.81     87.50 o
   6  14  10     2183.17     1875.59    122.03 o
   7  14  10     2075.17     1919.96    151.59 o
   8  14  10      383.60      198.29     84.01 o
  -8  15  10       14.52       34.31     69.87 o
  -7  15  10      742.89      598.95     95.28 o
  -6  15  10       39.04       49.01     71.41 o
  -5  15  10     1859.68     1779.76    141.80 o
  -4  15  10     3539.98     3652.59    145.84 o
  -3  15  10     1226.68     1256.19     89.74 o
  -2  15  10      504.23      543.34     71.82 o
  -1  15  10     2651.92     2626.69    137.36 o
   0  15  10     1175.87      997.59     92.89 o
   1  15  10     2791.94     2523.15    253.22 o
   2  15  10     5978.40     5811.48    373.32 o
   3  15  10     1806.15     1841.66    208.09 o
   4  15  10      478.94      259.82     82.44 o
   5  15  10      494.48      414.27     65.22 o
   6  15  10     2088.74     1814.01    144.49 o
   7  15  10     2101.47     2178.85    155.89 o
  -7  16  10      462.43      455.72    108.62 o
  -6  16  10     3762.95     3902.39    215.55 o
  -5  16  10     5159.04     5000.60    201.51 o
  -4  16  10     2326.84     2352.82    145.66 o
  -3  16  10     1709.49     1879.18    113.36 o
  -2  16  10      860.93      884.91     85.95 o
  -1  16  10      222.33      216.68     57.48 o
   0  16  10      206.18      209.96     63.95 o
   1  16  10       73.13       10.60     60.82 o
   2  16  10     1040.77     1048.42    181.67 o
   3  16  10     5396.88     5317.74    238.05 o
   4  16  10     2336.41     2454.23    237.28 o
   5  16  10       75.86      107.70     97.82 o
  -5  17  10      807.67      851.89    100.53 o
  -4  17  10     2128.30     2433.36    146.54 o
  -3  17  10     2683.73     2727.76    134.58 o
  -2  17  10      344.38      353.30     61.29 o
  -1  17  10     1219.48     1095.57     92.59 o
   0  17  10     1765.12     1748.02    130.93 o
   1  17  10     2025.18     2148.59    305.47 o
   2  17  10     6020.37     7758.77    525.87 o
   3  17  10     3147.05     3322.90    207.07 o
   4  17  10     1493.35     1906.61    239.85 o
  -2  18  10      195.75      134.28     63.19 o
  -1  18  10        0.94        7.76     76.33 o
   0  18  10      116.18      201.28     85.21 o
 -14   1  11      330.98      296.25     80.21 o
 -13   1  11      144.73      145.60     55.18 o
 -12   1  11       67.30      192.89     52.57 o
 -11   1  11       66.94        6.68     45.16 o
 -10   1  11     1585.28     1459.20     81.58 o
  -9   1  11     1467.71     1373.52     73.95 o
  -8   1  11      703.70      692.35     44.56 o
  -7   1  11      112.65       91.10     26.30 o
  -6   1  11     1253.25     1234.47     53.71 o
  -5   1  11      310.90      234.40     29.74 o
  -4   1  11      875.17      785.54     40.10 o
  -3   1  11      657.56      872.15     35.40 o
  -2   1  11     7174.53     7364.40     78.07 o
  -1   1  11      396.15      316.45     19.08 o
   0   1  11     1077.27     1084.13     28.74 o
   1   1  11     3386.49     3495.63     68.11 o
   2   1  11        2.82       44.30     39.84 o
   3   1  11     4158.10     4733.37    166.50 o
   4   1  11     4157.97     4704.37    112.83 o
   5   1  11      270.68      237.97     62.46 o
   6   1  11       44.51      -43.94     51.00 o
   7   1  11       15.32      -35.82     57.39 o
   8   1  11      759.78      663.59     81.45 o
   9   1  11      114.86      164.47     53.41 o
  10   1  11      412.90      444.19     79.86 o
  11   1  11       57.19      139.70     93.45 o
  12   1  11      540.13      408.64    109.59 o
  13   1  11        0.64      -46.17    162.58 o
 -14   2  11      186.25      366.17     91.05 o
 -13   2  11       10.63       65.16     66.10 o
 -12   2  11      649.90      669.62     68.07 o
 -11   2  11      899.09      979.02     75.57 o
 -10   2  11      350.25      280.28     48.45 o
  -9   2  11      472.14      436.31     45.93 o
  -8   2  11       11.45       65.98     26.53 o
  -7   2  11      378.57      381.18     36.03 o
  -6   2  11     3194.50     3174.97     75.16 o
  -5   2  11     2566.19     2504.11     72.36 o
  -4   2  11     1517.83     1440.67     58.58 o
  -3   2  11    14066.26    13987.21    123.36 o
  -2   2  11     3126.41     3251.18     58.28 o
  -1   2  11       11.01        5.62     14.65 o
   0   2  11    10221.15    10142.42    153.21 o
   1   2  11      184.51      219.72     43.24 o
   2   2  11      163.83      257.10     59.87 o
   3   2  11     2336.49     2253.44     69.92 o
   4   2  11     5628.11     5742.02    122.13 o
   5   2  11     4543.99     5338.74    139.45 o
   6   2  11     1474.56     1678.01    104.52 o
   7   2  11     1630.51     1602.74     94.69 o
   8   2  11      151.91       99.79     63.77 o
   9   2  11     2859.54     2458.18    112.85 o
  10   2  11       18.48        4.97     65.28 o
  11   2  11       44.04      -28.39    115.31 o
  12   2  11      155.50      164.48    110.31 o
 -14   3  11       16.72       51.19     84.09 o
 -13   3  11        5.93       81.26     71.88 o
 -12   3  11       80.22      154.05     74.15 o
 -11   3  11       25.82       57.55     47.81 o
 -10   3  11      435.00      475.86     56.20 o
  -9   3  11     1428.18     1372.33    100.75 o
  -8   3  11      135.13      211.21     43.61 o
  -7   3  11     1881.58     1694.47     51.72 o
  -6   3  11     1138.85     1085.40     58.55 o
  -5   3  11     3241.16     3233.94     75.83 o
  -4   3  11       77.91      188.64     45.00 o
  -3   3  11     8003.25     8322.38     93.16 o
  -2   3  11      191.95      215.82     32.08 o
  -1   3  11     3685.04     3753.83     54.07 o
   0   3  11     6185.35     6858.17     82.25 o
   1   3  11        1.41       17.08     37.77 o
   2   3  11     6931.88     7099.06    109.79 o
   3   3  11     1477.97     1513.38     68.47 o
   4   3  11      123.51      140.46     31.31 o
   5   3  11      891.57      915.10     55.53 o
   6   3  11      998.24      796.74     70.48 o
   7   3  11       94.30      174.35     51.59 o
   8   3  11      216.21      340.98     64.68 o
   9   3  11       50.91       43.08     57.39 o
  10   3  11     1921.38     1856.38    132.13 o
  11   3  11      331.48      431.18    119.03 o
  12   3  11      113.71      133.66    136.36 o
 -14   4  11      163.07      309.65     83.43 o
 -13   4  11       13.30       75.09     67.37 o
 -12   4  11        0.01      113.39     60.74 o
 -11   4  11      248.46      464.36     80.71 o
 -10   4  11     2384.33     2099.46    203.61 o
  -9   4  11      318.60      169.42     47.33 o
  -8   4  11      624.26      695.94     55.91 o
  -7   4  11      282.44      251.33     37.02 o
  -6   4  11      441.55      475.21     37.47 o
  -5   4  11       79.06       74.04     20.68 o
  -4   4  11       56.05       82.70     18.41 o
  -3   4  11     1832.37     2047.86     46.28 o
  -2   4  11     2533.00     2244.47     57.09 o
  -1   4  11    11125.23    10424.15    163.69 o
   0   4  11     2461.11     2201.26     72.38 o
   1   4  11     4192.45     4699.85    106.30 o
   2   4  11      703.30      573.61     41.22 o
   3   4  11     1358.51     1448.71     51.27 o
   4   4  11     2971.33     3148.10     92.79 o
   5   4  11       14.82       61.92     35.84 o
   6   4  11     1736.00     1752.17     95.68 o
   7   4  11      419.51      365.70     63.06 o
   8   4  11       91.41      131.74     62.59 o
   9   4  11      108.79      266.73    138.69 o
  10   4  11      134.55      136.70    206.17 o
  11   4  11      174.01      231.55    214.66 o
  12   4  11      849.27     1079.95    159.22 o
 -13   5  11      996.91      964.60    106.83 o
 -12   5  11     1218.71     1312.87    111.61 o
 -11   5  11        7.01      148.95     81.44 o
 -10   5  11        6.52      113.01     62.66 o
  -9   5  11      714.34      880.38     87.71 o
  -8   5  11     2247.33     1942.94    105.24 o
  -7   5  11     1198.47     1153.78     62.63 o
  -6   5  11      109.20      129.79     50.44 o
  -5   5  11       48.84       63.70     32.54 o
  -4   5  11      278.31      281.75     23.28 o
  -3   5  11      227.91      260.44     18.93 o
  -2   5  11      440.85      499.92     50.80 o
  -1   5  11     3276.88     3461.45    113.01 o
   0   5  11       57.49       55.35     59.69 o
   1   5  11     4668.54     4856.70    106.45 o
   2   5  11     6098.17     6002.90    120.16 o
   3   5  11     3791.81     3809.17     87.42 o
   4   5  11     1109.23     1232.69     69.37 o
   5   5  11     2359.29     2435.09     83.08 o
   6   5  11      113.66      104.05     47.33 o
   7   5  11     2369.95     2475.88    120.17 o
   8   5  11     2000.06     2014.40    125.48 o
   9   5  11      356.22      261.83     67.93 o
  10   5  11       17.02      125.01    122.68 o
  11   5  11      449.15      575.18    118.88 o
  12   5  11        2.21       71.02     92.47 o
 -13   6  11        6.45        3.08     60.34 o
 -12   6  11       24.91       58.63     58.50 o
 -11   6  11      118.23      175.39     66.06 o
 -10   6  11       12.91       72.52     57.20 o
  -9   6  11      848.25      992.67     86.72 o
  -8   6  11      708.25      787.40     76.92 o
  -7   6  11       75.29      141.87     30.92 o
  -6   6  11      111.52      142.10     25.72 o
  -5   6  11     1630.60     1516.03     54.48 o
  -4   6  11       26.02       61.97     27.46 o
  -3   6  11      345.39      416.45     29.63 o
  -2   6  11       12.14      162.48     60.72 o
  -1   6  11     3206.43     3058.97     92.67 o
   0   6  11      570.85      497.93     45.39 o
   1   6  11      111.36      170.38     35.09 o
   2   6  11     3134.84     2724.68     83.97 o
   3   6  11     3671.68     3644.18    126.97 o
   4   6  11     2684.30     2718.89     84.07 o
   5   6  11      716.74      824.85     53.54 o
   6   6  11      716.86      696.18     70.68 o
   7   6  11     2660.81     2745.30    127.29 o
   8   6  11      409.53      415.65     69.55 o
   9   6  11       72.77      137.15     72.59 o
  10   6  11      236.48      214.24     95.87 o
  11   6  11       39.68       -3.29     84.84 o
  12   6  11      167.52       26.15     98.19 o
 -13   7  11        4.57       10.10     64.60 o
 -12   7  11        0.08      -37.77     57.47 o
 -11   7  11       27.04       37.35     52.18 o
 -10   7  11        2.96       87.83     53.24 o
  -9   7  11      659.04      616.92     68.68 o
  -8   7  11       48.47       80.07     47.43 o
  -7   7  11       87.74       86.57     45.21 o
  -6   7  11       56.53       32.81     23.25 o
  -5   7  11      242.26      237.71     20.07 o
  -4   7  11      400.43      304.64     23.98 o
  -3   7  11        7.03        9.20     11.01 o
  -2   7  11     1796.03     2061.15     95.36 o
  -1   7  11      174.35      204.27     44.88 o
   0   7  11      478.45      386.77     46.54 o
   1   7  11      220.47      161.91     24.63 o
   2   7  11     3062.72     2866.35     86.12 o
   3   7  11      188.76      187.71     25.04 o
   4   7  11      445.61      477.06     51.52 o
   5   7  11       50.87       67.36     39.63 o
   6   7  11       54.78       98.27     58.02 o
   7   7  11      186.73      328.66     74.54 o
   8   7  11      131.21      439.68    112.53 o
   9   7  11      103.53      407.58    107.66 o
  10   7  11       43.29      132.21     94.03 o
  11   7  11        0.65      107.40     86.13 o
 -13   8  11        0.28      -58.83     72.18 o
 -12   8  11        2.17       90.09     73.05 o
 -11   8  11       56.56       10.71     49.22 o
 -10   8  11     1171.70     1197.97     91.41 o
  -9   8  11        7.53      114.56     66.99 o
  -8   8  11      585.34      745.22     81.06 o
  -7   8  11      531.97      580.05     64.66 o
  -6   8  11     1537.34     1420.35     81.28 o
  -5   8  11     2855.03     2834.39     88.42 o
  -4   8  11      240.41      290.94     43.78 o
  -3   8  11      362.09      453.09     71.08 o
  -2   8  11      712.08      613.38     65.94 o
  -1   8  11      157.25      149.97     30.18 o
   0   8  11      751.72      755.22     76.19 o
   1   8  11     3859.72     3644.74    115.99 o
   2   8  11       46.36        9.87     15.97 o
   3   8  11      763.55      749.78     41.63 o
   4   8  11        0.57      -12.40     34.40 o
   5   8  11      555.43      568.56     54.72 o
   6   8  11      673.07      715.66     74.22 o
   7   8  11      706.27      876.19     75.72 o
   8   8  11      185.56      175.70     82.14 o
   9   8  11      218.81      465.62     92.25 o
  10   8  11      132.63      163.30     82.55 o
  11   8  11      189.83      111.95     90.89 o
 -12   9  11        9.61      187.31     89.19 o
 -11   9  11        0.25      -13.97     59.06 o
 -10   9  11       33.47      148.44     59.30 o
  -9   9  11      129.53      244.03     70.44 o
  -8   9  11       10.04       85.96     50.34 o
  -7   9  11      287.24      379.82     59.19 o
  -6   9  11     1430.33     1400.16     80.74 o
  -5   9  11        0.75      -26.92     26.92 o
  -4   9  11     1549.81     1482.46     52.42 o
  -3   9  11      698.08      656.75     65.23 o
  -2   9  11      231.85      251.48     37.71 o
  -1   9  11      182.21      288.72     53.21 o
   0   9  11     1954.81     1949.89     78.41 o
   1   9  11      732.00      754.11     33.99 o
   2   9  11       99.86      107.49     29.30 o
   3   9  11     2532.23     2521.53     75.73 o
   4   9  11      200.01      134.23     31.52 o
   5   9  11       12.04      -33.27     45.47 o
   6   9  11      321.64      274.94     56.80 o
   7   9  11     1084.41     1189.45    121.62 o
   8   9  11     1144.23     1293.22    150.67 o
   9   9  11     1354.99     1508.23    182.16 o
  10   9  11        7.47       86.06     90.58 o
  11   9  11      115.93      233.19    104.73 o
 -12  10  11      185.63      200.59     73.70 o
 -11  10  11       83.77      192.75     77.76 o
 -10  10  11     2166.07     2206.09    138.62 o
  -9  10  11      100.30      236.98     70.76 o
  -8  10  11     1360.65     1333.18    120.35 o
  -7  10  11        1.15       75.46     47.61 o
  -6  10  11       64.56       91.19     38.57 o
  -5  10  11     4843.61     4722.44    131.44 o
  -4  10  11      264.03      130.48     54.88 o
  -3  10  11     4669.91     4549.21    344.67 o
  -2  10  11     2047.99     2187.78     94.85 o
  -1  10  11      286.85      281.40     43.92 o
   0  10  11      394.03      285.14     42.78 o
   1  10  11      565.32      614.37     35.57 o
   2  10  11      448.75      425.27     32.83 o
   3  10  11       87.31       76.51     29.22 o
   4  10  11     1744.22     1716.37     71.65 o
   5  10  11        9.66      -41.88     53.91 o
   6  10  11      510.57      592.10     87.46 o
   7  10  11       39.62       -2.49     63.46 o
   8  10  11        6.18       55.46     67.50 o
   9  10  11       46.25       46.59     69.20 o
  10  10  11      754.44      495.24    149.22 o
 -11  11  11       88.85      195.17     73.95 o
 -10  11  11      564.17      919.78    141.46 o
  -9  11  11      113.67      236.08     86.09 o
  -8  11  11        6.77      -40.71     68.47 o
  -7  11  11       80.36      104.48     66.88 o
  -6  11  11     2681.13     2718.91    156.73 o
  -5  11  11       30.32       58.58     68.58 o
  -4  11  11      170.73      155.05     61.40 o
  -3  11  11       50.77       96.27     61.15 o
  -2  11  11     3085.34     2591.12    121.39 o
  -1  11  11     1357.29     1413.51     96.03 o
   0  11  11      740.87      816.70     69.09 o
   1  11  11       73.11       70.80     28.44 o
   2  11  11        1.98      -39.52     85.35 o
   3  11  11     1077.95     1146.81     55.24 o
   4  11  11      930.31      948.93     76.12 o
   5  11  11      210.44      193.57     50.33 o
   6  11  11      485.06      390.77     71.00 o
   7  11  11       15.70      -37.39     64.90 o
   8  11  11      722.55      640.30     99.76 o
   9  11  11       22.90      -20.17     72.91 o
  10  11  11       20.02       43.44     77.16 o
 -10  12  11      542.64      591.90    128.55 o
  -9  12  11       29.48       20.62     67.07 o
  -8  12  11      171.97      290.03    102.68 o
  -7  12  11      325.17      344.31     79.79 o
  -6  12  11      696.68      664.16     94.69 o
  -5  12  11      199.09      222.17     70.28 o
  -4  12  11        0.93       37.16     60.51 o
  -3  12  11        8.61      -20.63     51.54 o
  -2  12  11      848.63      814.92     78.66 o
  -1  12  11     1112.29     1127.17     89.40 o
   0  12  11     1141.81     1089.75     73.23 o
   1  12  11      324.60      307.99     43.81 o
   2  12  11       35.83      -28.48     84.80 o
   3  12  11      139.06       60.96     49.02 o
   4  12  11       25.26      131.77     60.93 o
   5  12  11        8.20      -14.62     44.69 o
   6  12  11        3.66      -34.85     83.29 o
   7  12  11      231.75      158.38    113.14 o
   8  12  11       45.52      262.45    104.10 o
   9  12  11       76.56      232.83     89.87 o
 -10  13  11     1319.88     1390.13    127.06 o
  -9  13  11      763.48      771.74    104.88 o
  -8  13  11       97.13      138.54     77.18 o
  -7  13  11      135.96      187.49     71.29 o
  -6  13  11      177.09      194.07     74.19 o
  -5  13  11       65.53       75.94     84.38 o
  -4  13  11      837.01      754.20    101.41 o
  -3  13  11       50.23       40.05     56.97 o
  -2  13  11      394.71      291.53     58.59 o
  -1  13  11       45.57      -10.30     55.99 o
   0  13  11      222.52      183.22     47.08 o
   1  13  11      125.21       33.74     86.82 o
   2  13  11      306.95      248.05     61.73 o
   3  13  11      596.66      472.47     74.88 o
   4  13  11     2566.98     2473.66    112.29 o
   5  13  11       55.03       22.40     44.46 o
   6  13  11        5.39       -0.46     53.66 o
   7  13  11      144.10      219.43    100.26 o
   8  13  11      304.37      329.44    111.84 o
  -9  14  11        5.97        8.02     70.92 o
  -8  14  11        3.71       26.56     71.47 o
  -7  14  11       10.08       56.10     72.73 o
  -6  14  11        9.94      255.38     92.69 o
  -5  14  11      323.32      548.66     86.61 o
  -4  14  11       41.31      204.17     68.04 o
  -3  14  11      488.94      530.87     76.47 o
  -2  14  11     1015.77      926.09     92.95 o
  -1  14  11      246.07      259.88     59.91 o
   0  14  11      418.98      328.04     74.86 o
   1  14  11      626.99      664.97    149.45 o
   2  14  11      244.32      193.12    112.21 o
   3  14  11      134.47      269.23     81.57 o
   4  14  11      103.35      106.25     74.92 o
   5  14  11       64.96       45.92     51.55 o
   6  14  11      219.88       92.95     56.61 o
   7  14  11      213.89      217.19    108.89 o
  -8  15  11        2.84       89.46     90.25 o
  -7  15  11      119.73       94.16     98.57 o
  -6  15  11      192.48      213.39     77.87 o
  -5  15  11      140.24      231.44     85.21 o
  -4  15  11       10.19      217.94     69.42 o
  -3  15  11        0.11       18.67     60.03 o
  -2  15  11       45.38       24.63     80.59 o
  -1  15  11     1787.62     1519.19    153.89 o
   0  15  11        1.06      -28.67     54.82 o
   1  15  11        0.20      -66.77     88.51 o
   2  15  11       83.12       21.11     99.99 o
   3  15  11       46.85      177.81     80.45 o
   4  15  11      384.39      320.02     85.44 o
   5  15  11       16.19      -27.19     59.61 o
   6  15  11      149.18      215.82     72.43 o
  -6  16  11       37.48      175.64     89.61 o
  -5  16  11      147.89       88.32     68.94 o
  -4  16  11      679.22      652.27     76.79 o
  -3  16  11     2501.46     2731.44    137.23 o
  -2  16  11      827.75      728.02     77.77 o
  -1  16  11        6.79       33.97     51.70 o
   0  16  11      456.08      390.77     76.36 o
   1  16  11        8.79       37.59     73.69 o
   2  16  11      266.79      256.98    115.32 o
   3  16  11        0.97      165.11     72.61 o
   4  16  11      605.25      717.38    153.61 o
   5  16  11      864.46      528.20    110.85 o
  -5  17  11      173.72      152.70     67.19 o
  -4  17  11       92.15      143.24     90.68 o
  -3  17  11      224.01      328.58     69.39 o
  -2  17  11       94.49       63.66     71.97 o
  -1  17  11      600.47      654.65     75.65 o
   0  17  11      189.31      395.01     85.13 o
   1  17  11        0.02      -55.23     77.18 o
   2  17  11       27.14      269.95    231.82 o
   3  17  11       88.56      130.77    104.48 o
 -14   0  12      100.04       37.27     78.53 o
 -13   0  12       76.47       67.73     69.61 o
 -12   0  12     2808.71     2724.64    167.49 o
 -11   0  12    11778.88    11858.51    326.69 o
 -10   0  12     5794.62     5679.39    207.56 o
  -9   0  12     9291.28     9124.69    248.14 o
  -8   0  12      704.16      750.82     76.87 o
  -7   0  12     7607.75     7543.92    158.53 o
  -6   0  12    28340.59    29751.30    342.15 o
  -5   0  12    22023.40    21081.47    467.07 o
  -4   0  12    47574.88    47948.23    611.63 o
  -3   0  12     1339.81     1281.39     53.75 o
  -2   0  12     1210.27     1691.52     55.76 o
  -1   0  12    26795.20    27529.38    180.90 o
   0   0  12      232.48      224.53     25.86 o
   1   0  12     4931.74     4803.86    138.58 o
   2   0  12    12258.53    11821.96    342.74 o
   3   0  12    31713.28    30188.80    582.82 o
   4   0  12    13297.73    13391.85    423.24 o
   5   0  12     2999.56     3479.24    236.87 o
   6   0  12     1780.97     1815.37    128.22 o
   7   0  12     8445.14     9474.39    299.31 o
   8   0  12    19332.10    19027.52    409.89 o
   9   0  12     2423.59     2331.29    161.48 o
  10   0  12      244.38      227.55     77.39 o
  11   0  12        0.04       -5.84    113.40 o
  12   0  12      121.02      -27.55    133.65 o
 -14   1  12     3067.81     3145.64    140.54 o
 -13   1  12      750.92      666.09     71.24 o
 -12   1  12     3193.82     3317.86    130.20 o
 -11   1  12      329.24      299.44     49.25 o
 -10   1  12       58.80       16.12     42.12 o
  -9   1  12     1489.25     1472.54     76.21 o
  -8   1  12      927.73      893.57     49.07 o
  -7   1  12      611.77      623.21     46.00 o
  -6   1  12      414.47      272.47     45.74 o
  -5   1  12    11138.44    10713.81    151.33 o
  -4   1  12    25080.40    24227.78    228.08 o
  -3   1  12    53057.59    54053.66    291.58 o
  -2   1  12     9118.43     9394.09     92.65 o
  -1   1  12     1942.01     2055.78     38.62 o
   0   1  12    13884.18    13690.42     98.22 o
   1   1  12     1135.97      964.40     40.84 o
   2   1  12       62.36      171.84     50.45 o
   3   1  12        3.26       16.64     51.65 o
   4   1  12     2080.11     2167.12     85.65 o
   5   1  12     1286.42     1108.94    193.90 o
   6   1  12      401.00      300.19     61.84 o
   7   1  12     1339.95     1589.78     92.49 o
   8   1  12    15317.42    15190.89    346.98 o
   9   1  12    12490.27    12499.77    243.70 o
  10   1  12     9377.71     9096.12    265.95 o
  11   1  12     3475.56     3630.04    241.54 o
  12   1  12     1192.88     1384.47    170.56 o
 -14   2  12      558.54      577.30    110.67 o
 -13   2  12       53.58      117.66     52.78 o
 -12   2  12     1183.64     1134.96     93.61 o
 -11   2  12     6407.31     6571.53    168.35 o
 -10   2  12     4825.33     4750.30    125.31 o
  -9   2  12     2202.27     2149.26     88.83 o
  -8   2  12     4333.61     4359.97     95.73 o
  -7   2  12     7194.30     7498.54    108.78 o
  -6   2  12     3438.53     3537.72    137.62 o
  -5   2  12     3210.83     2894.65     80.05 o
  -4   2  12      645.76      605.27     43.14 o
  -3   2  12     2604.18     2858.13     60.19 o
  -2   2  12      542.69      494.85     29.49 o
  -1   2  12     7605.80     7242.90     70.43 o
   0   2  12     6374.43     6585.13     75.04 o
   1   2  12     9009.67     9483.05    114.78 o
   2   2  12    14863.38    14659.42    210.82 o
   3   2  12    32629.83    33298.99    351.49 o
   4   2  12    14274.34    13726.63    188.02 o
   5   2  12     5746.96     5967.65    177.78 o
   6   2  12     1716.27     2027.70    117.01 o
   7   2  12     4980.36     5163.76    224.62 o
   8   2  12     9390.37     9250.96    219.26 o
   9   2  12       84.29      101.81     51.36 o
  10   2  12      336.50      302.29     80.46 o
  11   2  12      168.41       90.74     91.01 o
  12   2  12      724.59      845.80    141.02 o
 -14   3  12     3293.56     3691.01    188.86 o
 -13   3  12     2224.70     2212.59    142.56 o
 -12   3  12     3861.30     4018.23    176.82 o
 -11   3  12     3165.09     3133.68    118.54 o
 -10   3  12      525.03      450.20     53.87 o
  -9   3  12     3211.08     2924.40    102.49 o
  -8   3  12     2274.69     2199.22     54.60 o
  -7   3  12       49.90       25.44     32.01 o
  -6   3  12      288.41      379.55     39.89 o
  -5   3  12     9693.62    10007.51    131.44 o
  -4   3  12    41106.65    40882.89    303.23 o
  -3   3  12    23682.77    22044.22    155.38 o
  -2   3  12      591.57      383.96     29.04 o
  -1   3  12     4295.19     3833.80     57.79 o
   0   3  12    25205.70    23896.94    193.22 o
   1   3  12    28690.28    29475.19    509.00 o
   2   3  12    12388.60    12662.63    259.38 o
   3   3  12     7732.32     7152.17    169.44 o
   4   3  12     3971.43     3854.43     98.06 o
   5   3  12      196.24      220.66     35.90 o
   6   3  12      247.70      196.12     63.39 o
   7   3  12      897.19      901.31     80.71 o
   8   3  12     1882.44     1976.60    132.08 o
   9   3  12     5766.47     6033.24    219.22 o
  10   3  12     4469.73     4535.77    198.41 o
  11   3  12     1560.59     1642.79    178.65 o
  12   3  12       31.00       14.94     91.76 o
 -14   4  12        3.09      -40.92     60.67 o
 -13   4  12      109.26      116.95     66.51 o
 -12   4  12      745.47      879.29     94.44 o
 -11   4  12     2566.90     2857.32    145.55 o
 -10   4  12     3899.40     3717.25    131.88 o
  -9   4  12     1822.05     1746.50     88.64 o
  -8   4  12     3761.75     3829.27    117.31 o
  -7   4  12     1717.19     1847.70     69.66 o
  -6   4  12      691.88      669.76     42.15 o
  -5   4  12       56.92      154.09     26.19 o
  -4   4  12     8469.63     8176.21     91.31 o
  -3   4  12       36.11       20.66     22.44 o
  -2   4  12        0.00        1.69     12.53 o
  -1   4  12     3527.94     3492.86    116.10 o
   0   4  12    12728.18    13308.57    108.57 o
   1   4  12    10743.41     9928.98    178.53 o
   2   4  12    20858.29    20437.41    370.10 o
   3   4  12    18717.10    17565.28    231.93 o
   4   4  12    21912.88    21640.32    234.28 o
   5   4  12     4399.31     4482.00    112.34 o
   6   4  12      102.31       29.56     46.25 o
   7   4  12     1114.53     1135.91     86.17 o
   8   4  12     3236.44     2947.73    134.24 o
   9   4  12     1095.32     1153.42     96.49 o
  10   4  12      273.70      177.20     64.40 o
  11   4  12      213.30      450.85    242.67 o
  12   4  12     1517.87     1239.77    419.46 o
 -13   5  12      190.08      230.30     73.64 o
 -12   5  12     1020.14     1167.80    108.59 o
 -11   5  12     1496.58     1681.71    116.74 o
 -10   5  12     1345.88     1459.18    104.45 o
  -9   5  12     6858.01     6164.63    187.21 o
  -8   5  12     4569.50     4393.85    114.75 o
  -7   5  12       62.93       28.72     35.69 o
  -6   5  12      612.02      607.61     46.28 o
  -5   5  12     3243.27     3304.55     67.84 o
  -4   5  12    17528.96    17361.82    137.98 o
  -3   5  12    21007.47    19726.80    204.42 o
  -2   5  12     7990.40     6973.31    242.39 o
  -1   5  12     3512.99     2937.93     81.33 o
   0   5  12    16054.00    15301.11    395.38 o
   1   5  12      194.39      144.42     34.28 o
   2   5  12      266.50      267.21     24.65 o
   3   5  12    15708.71    15721.68    256.34 o
   4   5  12     6942.99     6809.16    130.00 o
   5   5  12      681.52      559.59     44.86 o
   6   5  12       14.11       40.32     46.82 o
   7   5  12     1035.41     1040.68     83.80 o
   8   5  12     5946.07     6125.57    192.55 o
   9   5  12     4656.18     4749.50    179.86 o
  10   5  12     3848.68     3531.12    235.83 o
  11   5  12     2236.24     2167.59    203.80 o
  12   5  12     3356.32     3131.58    248.60 o
 -13   6  12      375.07      341.10     75.32 o
 -12   6  12      780.95      961.35     99.46 o
 -11   6  12     7299.80     7261.17    226.72 o
 -10   6  12     9641.09     9713.80    248.14 o
  -9   6  12    11151.62    11067.97    299.04 o
  -8   6  12    12520.44    12389.52    371.27 o
  -7   6  12     9621.46     9229.70    172.19 o
  -6   6  12     2705.69     2835.15     82.94 o
  -5   6  12     9970.21    10187.10    141.37 o
  -4   6  12    26033.00    25363.77    171.84 o
  -3   6  12     2937.71     2539.41    133.81 o
  -2   6  12      926.25      822.63     74.97 o
  -1   6  12     9474.20     9620.99    189.93 o
   0   6  12     3894.46     3972.30     89.01 o
   1   6  12    27411.59    28388.60    193.32 o
   2   6  12     2599.70     2488.23     81.55 o
   3   6  12     4437.76     4392.70    125.78 o
   4   6  12    16513.47    16204.88    194.19 o
   5   6  12     2113.40     2240.08     81.07 o
   6   6  12       42.88       57.37     69.86 o
   7   6  12     2424.66     2407.83    137.95 o
   8   6  12     1593.39     1463.33    105.05 o
   9   6  12      197.32      245.80     64.69 o
  10   6  12       95.11      189.39    159.65 o
  11   6  12     1195.68     1115.47    156.94 o
  12   6  12       93.81       49.36     99.19 o
 -13   7  12       60.79       77.57     86.10 o
 -12   7  12      800.52      703.94     91.25 o
 -11   7  12     1247.89     1212.40    102.57 o
 -10   7  12     1413.00     1617.51    148.50 o
  -9   7  12      797.70      953.03     81.61 o
  -8   7  12      471.75      399.48     60.39 o
  -7   7  12     2256.11     2119.61     80.76 o
  -6   7  12     3515.81     3429.76     85.45 o
  -5   7  12     1890.23     1866.68     48.31 o
  -4   7  12     3094.69     2747.48    117.01 o
  -3   7  12     7941.28     7398.67    148.30 o
  -2   7  12     7483.25     7185.50    131.88 o
  -1   7  12     6744.47     6257.34    104.88 o
   0   7  12     1101.37      823.52     53.40 o
   1   7  12       19.56       19.80     26.10 o
   2   7  12       24.41        9.06     25.24 o
   3   7  12     9301.80     9415.18    182.77 o
   4   7  12     5689.54     5879.26    110.42 o
   5   7  12      128.68      156.43     49.32 o
   6   7  12     3108.39     3320.65    136.57 o
   7   7  12    11639.64    11470.60    285.80 o
   8   7  12    13633.17    14095.21    299.66 o
   9   7  12     5328.06     5476.05    306.63 o
  10   7  12     3139.10     3084.65    189.78 o
  11   7  12     2317.39     2382.28    212.92 o
 -12   8  12      462.90      413.10     92.97 o
 -11   8  12     3499.27     3606.78    166.87 o
 -10   8  12    11515.73    11109.36    240.22 o
  -9   8  12    11353.76    11254.65    263.94 o
  -8   8  12    11819.44    12264.36    248.59 o
  -7   8  12     4692.46     4537.29    145.73 o
  -6   8  12      385.80      415.10     43.67 o
  -5   8  12     4316.73     4297.40    102.64 o
  -4   8  12    16855.98    16028.23    276.45 o
  -3   8  12    16909.44    16839.89    385.19 o
  -2   8  12     3678.39     3587.99     84.10 o
  -1   8  12      129.75      216.83     33.63 o
   0   8  12     8955.50     8591.91    197.50 o
   1   8  12     7601.78     7276.36    147.99 o
   2   8  12     2537.18     2504.73     78.19 o
   3   8  12     2822.34     2879.26    139.10 o
   4   8  12    14668.43    13517.11    335.91 o
   5   8  12    12354.88    12047.18    241.81 o
   6   8  12    10997.53    11014.48    244.72 o
   7   8  12      160.51      195.58     58.60 o
   8   8  12       11.17       88.33    114.42 o
   9   8  12       25.67      142.00     72.82 o
  10   8  12      605.95      798.93    115.74 o
  11   8  12     1251.81     1478.62    175.02 o
 -12   9  12     1593.64     1661.63    152.47 o
 -11   9  12     1389.02     1445.15    119.73 o
 -10   9  12     2360.18     2668.92    169.74 o
  -9   9  12     3203.27     3170.84    138.96 o
  -8   9  12      567.65      504.87     64.94 o
  -7   9  12     2092.93     2004.85    102.17 o
  -6   9  12      128.99      137.88     40.50 o
  -5   9  12      148.33      123.18     32.41 o
  -4   9  12     2734.01     2400.47    146.37 o
  -3   9  12     8341.68     8292.89    211.99 o
  -2   9  12    13415.00    12935.05    233.08 o
  -1   9  12     6682.93     6471.87    132.15 o
   0   9  12     5872.67     5522.26    128.71 o
   1   9  12      104.00      141.67     19.61 o
   2   9  12      263.86      151.07     30.03 o
   3   9  12     5386.09     5017.61    197.21 o
   4   9  12     2869.20     2615.10     95.61 o
   5   9  12     1262.84     1026.31     60.35 o
   6   9  12      247.38      191.60     70.08 o
   7   9  12     1777.55     1772.06    133.28 o
   8   9  12     3940.55     4191.36    201.50 o
   9   9  12     2261.36     2565.38    172.10 o
  10   9  12     1531.58      997.23    142.87 o
 -12  10  12      114.76      268.41     98.64 o
 -11  10  12     1546.99     1554.79    123.14 o
 -10  10  12      497.00      465.87     84.30 o
  -9  10  12     2535.44     2671.75    167.59 o
  -8  10  12     8354.26     8481.38    277.60 o
  -7  10  12     7937.80     7912.51    258.80 o
  -6  10  12      390.43      372.25     73.97 o
  -5  10  12      727.97      775.70     93.01 o
  -4  10  12     1948.61     1949.72    192.07 o
  -3  10  12        4.48      -26.06     46.72 o
  -2  10  12        5.16      -38.08     42.14 o
  -1  10  12      720.30      759.65     53.34 o
   0  10  12     9231.52     9187.24    169.00 o
   1  10  12    15100.03    13818.52    234.88 o
   2  10  12     2959.55     2690.26    110.70 o
   3  10  12     2413.10     2324.28     72.72 o
   4  10  12     9618.32     9224.40    206.26 o
   5  10  12    11526.48    11326.36    240.55 o
   6  10  12     4293.05     4209.64    183.94 o
   7  10  12     3355.61     3359.37    175.34 o
   8  10  12      229.03      285.61     84.92 o
   9  10  12      173.78      380.58    104.21 o
  10  10  12      908.90      883.92    163.30 o
 -11  11  12     2049.11     2033.76    143.03 o
 -10  11  12     3335.26     3514.96    174.90 o
  -9  11  12     3732.67     3935.64    207.03 o
  -8  11  12      321.30      214.14     70.33 o
  -7  11  12     1774.14     1856.56    135.94 o
  -6  11  12     1353.57     1195.70    113.61 o
  -5  11  12      326.06      223.45     65.12 o
  -4  11  12     3423.92     3683.58    173.93 o
  -3  11  12     7452.80     7183.10    298.07 o
  -2  11  12     2469.88     2397.69    119.65 o
  -1  11  12     7543.46     7295.45    227.15 o
   0  11  12     9836.18    10159.31    180.72 o
   1  11  12     2573.28     2489.34    129.48 o
   2  11  12       48.07       63.52     46.87 o
   3  11  12     5377.23     5312.91    151.99 o
   4  11  12     9302.92     8947.66    353.41 o
   5  11  12      121.95       46.14     49.20 o
   6  11  12        4.15      -42.58     66.39 o
   7  11  12       79.75       85.82     65.12 o
   8  11  12     3202.24     3193.98    183.89 o
   9  11  12      311.61      452.22    164.59 o
 -10  12  12     1676.55     1617.28    170.91 o
  -9  12  12     2190.43     2295.08    163.89 o
  -8  12  12     6478.11     6354.17    255.59 o
  -7  12  12     1245.88     1185.36    121.24 o
  -6  12  12       53.66       22.80     66.14 o
  -5  12  12       29.06       75.43     66.69 o
  -4  12  12     1675.04     1593.60    124.06 o
  -3  12  12       65.23      105.97     56.02 o
  -2  12  12       31.43       92.35     48.64 o
  -1  12  12     1624.16     1353.11     96.65 o
   0  12  12      515.27      613.27     57.74 o
   1  12  12     5926.17     5954.59    362.05 o
   2  12  12     6481.01     6169.56    266.75 o
   3  12  12     6284.74     6403.81    222.99 o
   4  12  12    16150.80    15970.77    353.23 o
   5  12  12     4197.78     4138.96    188.60 o
   6  12  12      654.97      746.49    121.83 o
   7  12  12     1267.92     1170.19    148.45 o
   8  12  12     1226.93     1270.15    164.00 o
   9  12  12       30.72      -96.78     96.78 o
 -10  13  12      116.50      224.11    119.57 o
  -9  13  12     2164.18     2341.30    170.66 o
  -8  13  12      741.11      738.43    106.18 o
  -7  13  12      662.96      584.40    130.89 o
  -6  13  12     2499.58     2515.82    163.69 o
  -5  13  12     5009.98     4683.50    211.16 o
  -4  13  12     5893.14     6263.04    237.62 o
  -3  13  12     7811.55     8027.96    231.84 o
  -2  13  12     2018.99     2014.47    222.24 o
  -1  13  12     3722.73     3878.44    157.37 o
   0  13  12     7071.94     6926.87    236.97 o
   1  13  12     1566.06     1692.03    202.37 o
   2  13  12      763.68      648.39    149.78 o
   3  13  12     2169.58     2144.55    168.86 o
   4  13  12       39.18      107.79     79.96 o
   5  13  12      795.53      777.02     81.54 o
   6  13  12     1730.10     1668.40    172.62 o
   7  13  12     1576.06     1423.96    168.95 o
   8  13  12     2202.64     2709.73    231.58 o
  -9  14  12     2498.53     2472.83    160.06 o
  -8  14  12     5077.63     5488.52    250.65 o
  -7  14  12     5402.15     5343.36    244.90 o
  -6  14  12     4878.24     4760.99    226.94 o
  -5  14  12     2294.64     2437.50    131.69 o
  -4  14  12     1568.53     1629.89    127.02 o
  -3  14  12     3513.33     3829.77    168.36 o
  -2  14  12     2599.85     2597.38    138.47 o
  -1  14  12      861.85      826.54     82.78 o
   0  14  12        6.82        3.36     64.99 o
   1  14  12     2564.48     2606.11    263.21 o
   2  14  12     3405.35     3293.26    210.34 o
   3  14  12     7537.63     7105.35    303.70 o
   4  14  12     2187.56     2267.34    147.74 o
   5  14  12      279.16      234.08     59.97 o
   6  14  12      515.41      381.26     81.69 o
   7  14  12     1973.30     1998.21    197.21 o
  -8  15  12      772.17      642.64    106.23 o
  -7  15  12       25.70       34.02     76.84 o
  -6  15  12     1172.21      961.44    120.70 o
  -5  15  12     3841.46     3804.32    177.08 o
  -4  15  12     9514.31     9971.33    236.39 o
  -3  15  12     4651.14     4665.54    187.28 o
  -2  15  12      978.42      846.67     90.04 o
  -1  15  12      105.45      131.36     56.51 o
   0  15  12      405.93      336.45    105.33 o
   1  15  12      915.91      615.60    108.07 o
   2  15  12     1455.05     1488.77    308.23 o
   3  15  12        2.20       25.96     66.25 o
   4  15  12        8.90      -21.68     88.87 o
   5  15  12      274.07      243.95     74.44 o
   6  15  12     1539.25     1569.28    141.21 o
  -6  16  12     1675.65     1563.01    145.71 o
  -5  16  12     1210.35     1179.06    111.05 o
  -4  16  12      591.91      595.67     75.41 o
  -3  16  12     1164.93     1065.95     90.49 o
  -2  16  12      933.02     1037.30    102.23 o
  -1  16  12       79.02      109.33     55.73 o
   0  16  12        1.83      -81.17     81.17 o
   1  16  12      552.91      584.90    147.95 o
   2  16  12     3823.16     3813.78    240.77 o
   3  16  12     5440.92     5135.34    273.47 o
   4  16  12     5087.70     4944.75    225.41 o
   5  16  12     1107.16     1090.48    255.98 o
  -4  17  12     2898.24     2976.47    166.43 o
  -3  17  12     4287.37     4623.95    175.64 o
  -2  17  12      202.94      267.60     62.80 o
  -1  17  12     1425.68     1343.95    111.03 o
   0  17  12     2566.69     2695.54    175.26 o
   1  17  12     2377.81     2730.41    225.09 o
   2  17  12     1531.94     1592.26    167.22 o
   3  17  12     1541.13     1431.23    161.70 o
 -14   1  13      151.61      264.24     72.38 o
 -13   1  13      170.21      100.44     49.40 o
 -12   1  13      365.92      407.23     58.50 o
 -11   1  13     1116.15     1100.64     70.37 o
 -10   1  13      439.80      440.25     67.62 o
  -9   1  13      549.13      570.15     65.64 o
  -8   1  13       10.10       22.90     27.34 o
  -7   1  13      333.88      390.12     39.48 o
  -6   1  13       58.75       75.12     26.63 o
  -5   1  13     2199.91     2177.42     74.53 o
  -4   1  13       78.64      161.56     33.07 o
  -3   1  13     3102.00     3406.39     65.16 o
  -2   1  13        0.52       56.77     20.87 o
  -1   1  13     1515.09     1565.49     37.77 o
   0   1  13      134.94      220.82     23.10 o
   1   1  13       45.29       23.40     31.57 o
   2   1  13      990.45     1040.63    104.76 o
   3   1  13        4.50       46.02     50.78 o
   4   1  13       65.87       69.00     36.39 o
   5   1  13      355.68      493.07     64.07 o
   6   1  13        1.95      -42.18     49.16 o
   7   1  13      548.65      657.56     84.86 o
   8   1  13      476.42      658.33    170.84 o
   9   1  13     1003.35     1087.99    116.94 o
  10   1  13        0.94      152.65    120.91 o
  11   1  13       57.58      138.56     84.08 o
  12   1  13       30.86       89.05     94.16 o
 -14   2  13      263.17      214.07     84.82 o
 -13   2  13      102.40      102.98     47.11 o
 -12   2  13      517.99      557.90     65.20 o
 -11   2  13      130.08      314.09     60.36 o
 -10   2  13      377.66      434.45     60.98 o
  -9   2  13      120.22       74.85     28.18 o
  -8   2  13       72.60       62.04     22.47 o
  -7   2  13     1477.15     1436.46     51.82 o
  -6   2  13     7598.30     7222.75    117.18 o
  -5   2  13      965.59      974.80     54.32 o
  -4   2  13     2576.29     2511.71     75.52 o
  -3   2  13     1739.33     1855.70     48.57 o
  -2   2  13     6231.21     5668.96     79.28 o
  -1   2  13      786.68      763.94     28.48 o
   0   2  13      587.64      691.33     31.14 o
   1   2  13     2816.81     3230.04     66.53 o
   2   2  13     2800.86     2884.48    102.42 o
   3   2  13       12.19       48.31     33.88 o
   4   2  13       82.28       89.27     30.54 o
   5   2  13      493.44      404.41     67.33 o
   6   2  13      900.37      947.59     86.36 o
   7   2  13      473.89      396.26     61.59 o
   8   2  13      163.08      101.19     59.86 o
   9   2  13       92.72      108.83     75.64 o
  10   2  13        2.30      -36.93     65.12 o
  11   2  13       65.72      -30.50    157.10 o
  12   2  13      170.78       90.32     97.70 o
 -14   3  13      245.88      844.87    239.90 o
 -13   3  13       21.00      190.76     78.36 o
 -12   3  13      271.63      247.43     61.72 o
 -11   3  13      975.91     1002.76     76.23 o
 -10   3  13      778.46      697.17     59.92 o
  -9   3  13       64.00       67.17     36.14 o
  -8   3  13     1510.87     1465.61     76.88 o
  -7   3  13      717.49      693.79     53.80 o
  -6   3  13     2852.58     2637.51     85.69 o
  -5   3  13      582.50      638.73     47.02 o
  -4   3  13     1809.95     1605.12     59.91 o
  -3   3  13     4407.91     4641.62     75.70 o
  -2   3  13      334.39      397.39     31.19 o
  -1   3  13      537.41      713.78     30.10 o
   0   3  13     1527.05     1590.20     37.28 o
   1   3  13     2399.40     2328.76     90.31 o
   2   3  13      469.03      418.73     44.18 o
   3   3  13     4129.40     4105.17     90.27 o
   4   3  13        2.69      -14.34     43.02 o
   5   3  13        4.90      -10.70     28.38 o
   6   3  13      882.43      746.00     69.81 o
   7   3  13       57.94       36.87     47.73 o
   8   3  13      669.42      651.32     91.48 o
   9   3  13      690.86      868.45    110.59 o
  10   3  13      455.18      407.31     84.43 o
  11   3  13       49.45       27.72     84.37 o
  12   3  13      252.99      171.73    209.57 o
 -14   4  13      154.83      169.23     73.21 o
 -13   4  13      266.15      373.76     79.20 o
 -12   4  13      444.48      435.68     84.94 o
 -11   4  13        0.92        7.73     54.92 o
 -10   4  13      150.33      241.46     48.41 o
  -9   4  13      777.80      704.38     56.82 o
  -8   4  13      467.58      447.44     43.93 o
  -7   4  13     3340.08     3122.57     88.99 o
  -6   4  13      322.63      304.94     36.97 o
  -5   4  13     1992.80     1991.27     59.84 o
  -4   4  13     2809.98     2726.07     63.96 o
  -3   4  13      353.60      371.83     25.41 o
  -2   4  13     9167.74     9727.61     81.83 o
  -1   4  13     2143.70     2005.88     40.14 o
   0   4  13      640.22      666.71     31.15 o
   1   4  13      434.95      448.73     36.16 o
   2   4  13     3353.01     3878.23    178.19 o
   3   4  13     2658.54     2152.90     60.85 o
   4   4  13       16.71       81.22     37.84 o
   5   4  13     5514.28     5466.24    124.26 o
   6   4  13      420.55      386.91     60.72 o
   7   4  13        2.63       82.12     54.81 o
   8   4  13      550.19      477.84     67.38 o
   9   4  13      220.30      163.63     59.93 o
  10   4  13        5.19       93.24     68.14 o
  11   4  13      198.38      179.33     90.36 o
  12   4  13        1.48      -75.80     94.60 o
 -13   5  13      999.80     1131.26    114.51 o
 -12   5  13        2.14      104.15     63.98 o
 -11   5  13      159.88      235.80     59.68 o
 -10   5  13        0.55       76.73     60.61 o
  -9   5  13      921.59      892.01     84.00 o
  -8   5  13     3068.78     2723.51     85.13 o
  -7   5  13       39.56       41.31     33.86 o
  -6   5  13        4.12      -21.54     25.63 o
  -5   5  13        6.77        7.93     17.78 o
  -4   5  13       53.71       80.27     19.79 o
  -3   5  13     2294.79     2357.24     56.46 o
  -2   5  13       79.26      141.94     24.82 o
  -1   5  13     3104.06     3058.41     58.28 o
   0   5  13     1122.01     1180.22     36.02 o
   1   5  13      596.07      436.14     69.85 o
   2   5  13       13.55        7.65     24.65 o
   3   5  13       16.80       36.81     35.77 o
   4   5  13       40.54       77.83     27.07 o
   5   5  13       80.58       30.23     34.50 o
   6   5  13     1974.89     2005.94    105.80 o
   7   5  13       24.00      131.33     59.97 o
   8   5  13      243.31      218.74     60.99 o
   9   5  13        7.93       29.56     84.89 o
  10   5  13      112.38      104.47     89.61 o
  11   5  13        0.04       21.53     95.65 o
  12   5  13      616.34     1015.74    198.66 o
 -13   6  13       64.74       66.62     67.86 o
 -12   6  13       70.55      175.59     68.60 o
 -11   6  13      364.91      517.76     84.39 o
 -10   6  13       71.79      411.75     84.05 o
  -9   6  13      241.93      380.82     84.45 o
  -8   6  13      662.21      783.87    116.79 o
  -7   6  13      106.94      138.67     56.70 o
  -6   6  13      341.16      447.91     39.80 o
  -5   6  13     1364.96     1400.63     56.98 o
  -4   6  13     6514.04     6208.19    118.97 o
  -3   6  13      454.18      371.07     48.52 o
  -2   6  13      190.00      182.94     37.95 o
  -1   6  13      213.12      159.21     16.79 o
   0   6  13        1.12      -10.88     23.82 o
   1   6  13     1634.08     1524.20     48.99 o
   2   6  13     5880.87     5770.15    122.22 o
   3   6  13     3682.69     3627.08    117.16 o
   4   6  13      446.99      506.85     41.47 o
   5   6  13     1249.47     1170.67     60.84 o
   6   6  13      611.31      527.38     67.59 o
   7   6  13     1036.78      999.63     89.22 o
   8   6  13        1.13      -58.26     58.26 o
   9   6  13       83.50       92.51     59.12 o
  10   6  13        3.69      117.96    114.24 o
  11   6  13      144.72      287.19    108.21 o
 -13   7  13       22.15       -0.44     96.65 o
 -12   7  13       15.97       72.46     60.71 o
 -11   7  13      413.66      513.93     81.99 o
 -10   7  13      626.74      474.62     73.53 o
  -9   7  13      742.74      778.63     88.02 o
  -8   7  13        0.51       53.04     49.07 o
  -7   7  13       59.68       63.40     33.64 o
  -6   7  13      447.73      378.10     39.50 o
  -5   7  13     2063.09     1992.98     56.01 o
  -4   7  13      141.59      103.75     28.87 o
  -3   7  13     1197.45     1307.36     68.16 o
  -2   7  13        0.59       56.20     26.07 o
  -1   7  13      604.79      676.98     36.67 o
   0   7  13        3.85      -17.16     17.16 o
   1   7  13       79.47      130.48     20.80 o
   2   7  13       26.36      -25.15     25.15 o
   3   7  13     3941.28     3698.71    119.26 o
   4   7  13       62.20       85.06     53.48 o
   5   7  13      873.21      783.98     72.57 o
   6   7  13      248.22      286.11     62.74 o
   7   7  13       35.85      328.24     74.80 o
   8   7  13      260.99      463.83     81.27 o
   9   7  13        1.49      103.87     70.37 o
  10   7  13       58.23      192.73     92.71 o
  11   7  13        0.68       77.74     97.10 o
 -12   8  13      240.69      383.70     85.75 o
 -11   8  13        0.36        3.77     57.00 o
 -10   8  13       58.47      437.32     96.25 o
  -9   8  13      264.59      336.05     99.83 o
  -8   8  13      842.00      843.37     81.01 o
  -7   8  13      851.68      794.92     57.81 o
  -6   8  13      436.15      598.30     61.34 o
  -5   8  13      107.95       69.08     20.95 o
  -4   8  13      141.05      157.05     53.20 o
  -3   8  13     4013.04     4090.27    135.88 o
  -2   8  13     2329.91     2208.45     81.88 o
  -1   8  13      842.29      728.09     47.08 o
   0   8  13      130.22      114.78     28.62 o
   1   8  13      245.57      235.38     25.72 o
   2   8  13      442.46      496.12     40.55 o
   3   8  13      187.51      182.16     44.55 o
   4   8  13        8.13      116.77     53.71 o
   5   8  13        1.05      146.81     80.01 o
   6   8  13     1727.67     1869.27    111.25 o
   7   8  13       28.98       -0.76     65.50 o
   8   8  13        0.90      -68.44     68.44 o
   9   8  13       20.20       51.78     66.06 o
  10   8  13      852.86      964.41    120.32 o
  11   8  13      387.32      461.85    128.28 o
 -12   9  13       99.13       83.89     80.79 o
 -11   9  13     1621.33     1681.28    151.99 o
 -10   9  13      696.72      599.72     88.00 o
  -9   9  13      253.62      334.98     81.07 o
  -8   9  13      634.54      575.03     65.57 o
  -7   9  13       50.65       85.41     46.03 o
  -6   9  13       17.24      -19.77     35.41 o
  -5   9  13      265.10      333.97     70.45 o
  -4   9  13      107.54      116.28     45.04 o
  -3   9  13       44.97       39.42     60.66 o
  -2   9  13      486.10      614.71     52.71 o
  -1   9  13      180.90      143.62     33.64 o
   0   9  13       10.67        2.69     20.74 o
   1   9  13       58.14       36.74     33.37 o
   2   9  13       13.56        7.30     24.64 o
   3   9  13       64.66      111.97     44.37 o
   4   9  13     1037.47      941.78     76.60 o
   5   9  13      810.58      730.54     96.75 o
   6   9  13      918.77     1097.71     96.12 o
   7   9  13     1678.21     1845.78    138.35 o
   8   9  13      263.99      486.47    110.03 o
   9   9  13       88.49      130.91     80.56 o
  10   9  13       31.97       -3.16    112.70 o
 -11  10  13        0.71      189.09    105.29 o
 -10  10  13      327.70      226.29     75.62 o
  -9  10  13        3.08      179.95     79.98 o
  -8  10  13      381.10      458.42     92.22 o
  -7  10  13        2.83      -27.15    110.89 o
  -6  10  13      226.93      297.32     72.90 o
  -5  10  13      562.87      378.49     76.32 o
  -4  10  13      756.80      878.89     76.67 o
  -3  10  13     1225.91     1144.71    102.83 o
  -2  10  13       26.99       47.06     51.69 o
  -1  10  13        9.51       10.91     30.44 o
   0  10  13      877.30      818.85     73.51 o
   1  10  13      888.23      675.52    105.78 o
   2  10  13      316.99      333.46     43.71 o
   3  10  13      530.66      657.28     57.91 o
   4  10  13      176.61      294.48     57.61 o
   5  10  13       96.91      216.85     56.88 o
   6  10  13     2410.43     2378.46    182.87 o
   7  10  13        0.04       65.31     69.99 o
   8  10  13      888.79     1081.18    112.96 o
   9  10  13        2.71      -71.98     71.98 o
  10  10  13      256.17      312.48     87.25 o
 -11  11  13       29.86        5.50     69.04 o
 -10  11  13      176.93      344.65    103.23 o
  -9  11  13      420.32      397.59     94.15 o
  -8  11  13        2.81      -10.13     65.59 o
  -7  11  13       47.13      178.49     76.18 o
  -6  11  13      278.46      208.85     70.32 o
  -5  11  13      528.03      587.14     84.37 o
  -4  11  13     3898.48     3923.10    182.40 o
  -3  11  13     1463.21     1370.34     98.65 o
  -2  11  13     2473.22     2510.43    123.29 o
  -1  11  13      793.24      692.79     78.11 o
   0  11  13      223.52      247.48     38.44 o
   1  11  13     1814.62     1684.34    147.73 o
   2  11  13        0.11      -63.23     63.23 o
   3  11  13      210.23      201.78     56.46 o
   4  11  13     2203.64     2308.87    126.25 o
   5  11  13      206.98       78.42     55.38 o
   6  11  13      136.25       47.33     64.23 o
   7  11  13       93.25      145.96     65.52 o
   8  11  13       58.99      125.76     73.22 o
   9  11  13      149.62      204.38    147.15 o
 -10  12  13      120.26      197.60     76.63 o
  -9  12  13        0.24      -37.91     63.89 o
  -8  12  13       79.63      196.85     96.60 o
  -7  12  13     1302.98     1319.62    121.34 o
  -6  12  13      310.15      191.97     65.70 o
  -5  12  13     1034.29     1057.62    110.43 o
  -4  12  13      786.15      603.64     87.11 o
  -3  12  13       14.64       10.64     52.83 o
  -2  12  13      238.42      182.35     75.93 o
  -1  12  13      918.18      888.63    134.09 o
   0  12  13       44.01       44.14     61.76 o
   1  12  13        0.33       19.11     97.87 o
   2  12  13        0.21       76.22    109.86 o
   3  12  13     3495.87     3399.50    170.71 o
   4  12  13     1514.63     1780.75    132.45 o
   5  12  13       44.50      -67.88     67.88 o
   6  12  13      301.42      330.92     97.02 o
   7  12  13      441.72      418.34    150.63 o
   8  12  13      607.83      672.38    137.61 o
  -9  13  13      560.57      615.95    114.00 o
  -8  13  13      453.32      367.81     77.37 o
  -7  13  13        1.28       42.58     62.00 o
  -6  13  13     1103.36     1425.60    132.65 o
  -5  13  13      228.28      307.99     92.72 o
  -4  13  13      141.86      164.76     62.92 o
  -3  13  13      472.60      584.16    100.68 o
  -2  13  13     1886.77     2082.51    122.15 o
  -1  13  13      888.06     1037.90    104.39 o
   0  13  13       27.46       46.98     57.47 o
   1  13  13      141.91       39.42     99.03 o
   2  13  13      233.16       97.49    168.25 o
   3  13  13       49.55       75.60     68.22 o
   4  13  13      875.56      863.22     98.92 o
   5  13  13      111.96       43.11     53.41 o
   6  13  13       11.72      -19.46     76.78 o
   7  13  13       35.06      188.78     99.97 o
   8  13  13      142.34      174.46     94.57 o
  -9  14  13      815.48     1169.77    142.80 o
  -8  14  13      160.11      240.82     94.70 o
  -7  14  13     1401.88     1713.33    161.59 o
  -6  14  13       19.29      210.80     85.39 o
  -5  14  13      198.78      170.55     67.73 o
  -4  14  13      292.62      313.74     69.16 o
  -3  14  13     1075.86     1123.68    127.28 o
  -2  14  13      844.64      884.53     89.47 o
  -1  14  13      171.32       68.45     57.60 o
   0  14  13        2.21      -69.38     69.38 o
   1  14  13       20.43      107.55    118.60 o
   2  14  13       69.37       95.88     73.07 o
   3  14  13      566.33      559.64    106.68 o
   4  14  13        1.97       84.89     83.44 o
   5  14  13      248.96      158.39     69.88 o
   6  14  13       39.18      -43.60    112.25 o
   7  14  13      587.49      497.76    119.66 o
  -7  15  13       17.76       76.37     84.01 o
  -6  15  13      116.72      171.72    108.11 o
  -5  15  13       67.09       91.32     62.27 o
  -4  15  13      199.63      327.28     75.17 o
  -3  15  13      170.11      273.54     79.94 o
  -2  15  13      251.23      231.42     64.01 o
  -1  15  13      608.52      530.45    121.89 o
   0  15  13      633.96      617.13    114.62 o
   1  15  13     1531.29     1327.55    152.40 o
   2  15  13      301.28      182.29    130.21 o
   3  15  13      189.41      102.13     88.90 o
   4  15  13      118.93      166.27     82.34 o
   5  15  13      123.90       31.29     89.41 o
   6  15  13       21.48       73.72    115.17 o
  -6  16  13       65.14      124.89     77.69 o
  -5  16  13        0.45      -14.87     63.75 o
  -4  16  13      235.00      231.10     60.50 o
  -3  16  13      897.46      734.86     90.70 o
  -2  16  13     1143.53     1105.29    128.74 o
  -1  16  13        0.14      -74.16     74.16 o
   0  16  13        4.41       35.99     78.44 o
   1  16  13      248.97      397.16    101.66 o
   2  16  13      118.83      169.91     97.48 o
   3  16  13        0.45      220.37    104.87 o
   4  16  13      149.71      190.67     70.96 o
  -4  17  13      211.65      343.93     83.52 o
  -3  17  13       34.48      237.57     77.50 o
  -2  17  13        2.56       -2.40     64.06 o
  -1  17  13       38.40       39.83     66.57 o
   0  17  13      193.21      299.34    151.33 o
   1  17  13      177.79      283.42    109.83 o
   2  17  13      112.75       27.71    111.50 o
 -14   0  14      746.71      563.76    102.31 o
 -13   0  14     1939.89     1917.14    155.57 o
 -12   0  14     2822.40     2654.34    170.03 o
 -11   0  14     1661.27     1419.50    191.59 o
 -10   0  14    11262.50    11213.00    290.33 o
  -9   0  14    15836.09    15591.18    320.85 o
  -8   0  14    18112.18    17638.93    322.41 o
  -7   0  14    23070.86    22950.28    434.86 o
  -6   0  14    10424.64    10096.33    273.16 o
  -5   0  14     2436.46     2724.70    107.13 o
  -4   0  14    13968.78    14718.85    228.27 o
  -3   0  14     1899.82     1716.10    122.08 o
  -2   0  14      586.44      533.89     39.66 o
  -1   0  14     2090.23     2207.72     71.33 o
   0   0  14     2171.25     2667.92     76.99 o
   1   0  14     6547.99     5641.85    237.25 o
   2   0  14     7948.12     6528.31    271.06 o
   3   0  14     8155.95     8054.88    315.56 o
   4   0  14    33902.01    32834.90    678.29 o
   5   0  14    15077.43    15487.20    453.70 o
   6   0  14     4700.00     5658.83    226.98 o
   7   0  14      190.97      340.59    100.25 o
   8   0  14     2500.99     2415.87    252.58 o
   9   0  14       49.66      -38.37     75.48 o
  10   0  14     3583.07     3444.34    203.15 o
  11   0  14       42.03      -81.25    121.84 o
  12   0  14       12.04       32.65    125.93 o
 -14   1  14     5113.02     5078.60    174.57 o
 -13   1  14       76.15      116.30     49.74 o
 -12   1  14       50.99       10.78     44.06 o
 -11   1  14      775.05      817.46     69.22 o
 -10   1  14      121.48      156.36     56.42 o
  -9   1  14       98.62      280.40     46.74 o
  -8   1  14      301.22      311.13     43.18 o
  -7   1  14     2307.06     2380.60     76.64 o
  -6   1  14     7010.41     6698.48    132.56 o
  -5   1  14    20625.57    20299.18    217.25 o
  -4   1  14    13176.98    13109.48    153.47 o
  -3   1  14     5183.08     4875.05     79.27 o
  -2   1  14    16168.64    16453.24    118.92 o
  -1   1  14     9534.72     8898.07    100.86 o
   0   1  14     8442.79     8557.54     97.55 o
   1   1  14     1739.36     1707.66     55.21 o
   2   1  14     7476.42     7711.30    322.50 o
   3   1  14     1579.72     1758.32    113.48 o
   4   1  14     1256.90     1127.98     76.68 o
   5   1  14        2.40      -12.94     50.49 o
   6   1  14     3153.96     3208.10    122.73 o
   7   1  14     2954.84     2780.44    123.41 o
   8   1  14     5993.23     6129.75    183.97 o
   9   1  14    13399.47    14365.90    273.09 o
  10   1  14     8703.53     8878.11    272.62 o
  11   1  14      929.13     1197.51    152.62 o
  12   1  14     1895.20     1752.31    189.29 o
 -14   2  14       66.11      117.58     72.96 o
 -13   2  14     1554.83     1554.15     98.93 o
 -12   2  14     1021.94      928.70     75.41 o
 -11   2  14     2564.27     2375.86    106.09 o
 -10   2  14     9721.58     9549.93    190.62 o
  -9   2  14     4122.63     4042.28    120.21 o
  -8   2  14     3516.34     3478.59     91.57 o
  -7   2  14     6089.38     6028.14    115.09 o
  -6   2  14     7256.79     7188.14    132.66 o
  -5   2  14      168.49      210.85     32.91 o
  -4   2  14     1151.22     1259.29     55.96 o
  -3   2  14      692.89      625.13     34.48 o
  -2   2  14      140.17      177.10     21.72 o
  -1   2  14     1039.85      969.83     33.61 o
   0   2  14     3884.91     4347.43     67.37 o
   1   2  14    30313.36    28890.52    495.05 o
   2   2  14    35276.61    33753.31    336.96 o
   3   2  14    13474.51    12902.54    232.49 o
   4   2  14     9243.42     8676.21    155.14 o
   5   2  14     6936.73     7374.35    296.68 o
   6   2  14     3831.15     3814.18    270.18 o
   7   2  14     1486.39     1496.34     97.86 o
   8   2  14     2781.60     2652.37    157.14 o
   9   2  14        0.18      -59.06     59.06 o
  10   2  14      809.41      847.28     98.56 o
  11   2  14      153.59      146.34    313.30 o
  12   2  14        0.96      -59.97    101.06 o
 -14   3  14     9143.02     9529.60    293.52 o
 -13   3  14     2166.77     2085.14    141.47 o
 -12   3  14      316.73      343.88     57.38 o
 -11   3  14     2515.17     2403.72    106.21 o
 -10   3  14      342.94      302.84     47.66 o
  -9   3  14       47.91       63.58     39.70 o
  -8   3  14      717.28      665.41     58.55 o
  -7   3  14     1730.68     1678.32     76.75 o
  -6   3  14       89.37       38.90     30.68 o
  -5   3  14     8750.59     8046.41    160.72 o
  -4   3  14     2886.50     2723.25     77.46 o
  -3   3  14    18068.26    17998.09    148.77 o
  -2   3  14    71019.77    73416.25    289.41 o
  -1   3  14    10520.45     9735.78     94.77 o
   0   3  14     2032.25     2124.35     42.87 o
   1   3  14     8649.36     8541.55    282.79 o
   2   3  14      547.61      428.25     31.79 o
   3   3  14      365.09      355.85     36.93 o
   4   3  14     2934.71     2782.60     86.89 o
   5   3  14      764.22      626.61     51.62 o
   6   3  14        4.13       26.92     51.19 o
   7   3  14      311.10      353.70     63.61 o
   8   3  14     1674.60     1691.37    108.01 o
   9   3  14     5524.78     6192.78    256.99 o
  10   3  14     6811.83     6588.73    244.54 o
  11   3  14      666.62      503.51    114.62 o
  12   3  14      594.76      710.36    140.70 o
 -13   4  14       60.12      140.77     64.76 o
 -12   4  14      184.19      188.30     60.01 o
 -11   4  14     1535.39     1681.17     96.59 o
 -10   4  14     7691.79     7695.96    172.41 o
  -9   4  14     4370.04     4223.89    131.59 o
  -8   4  14      843.63      884.47     56.71 o
  -7   4  14     5660.19     5551.77    116.80 o
  -6   4  14      155.10      164.62     31.80 o
  -5   4  14     6980.96     7079.21    109.41 o
  -4   4  14     7622.41     8007.75    110.79 o
  -3   4  14     1975.62     2014.07     56.72 o
  -2   4  14      370.07      273.81     19.26 o
  -1   4  14     5147.65     4529.10     62.06 o
   0   4  14     7814.55     7805.58     91.24 o
   1   4  14    11583.59    10761.18    162.93 o
   2   4  14    27274.93    26313.15    260.32 o
   3   4  14    13990.29    13289.49    196.96 o
   4   4  14    16865.20    16622.64    193.22 o
   5   4  14     7536.54     7019.21    141.21 o
   6   4  14      790.30      786.72    112.86 o
   7   4  14       10.95      -19.06     64.79 o
   8   4  14      262.07      265.28     63.53 o
   9   4  14      322.41      329.21     66.04 o
  10   4  14     1895.37     1784.98    135.46 o
  11   4  14      807.01      899.80    137.99 o
  12   4  14      220.60        8.48     86.69 o
 -13   5  14     2037.41     2121.98    143.61 o
 -12   5  14     1813.54     1738.26    124.01 o
 -11   5  14     1075.74     1088.44     98.63 o
 -10   5  14       26.42       96.13     55.69 o
  -9   5  14        1.87       79.67     59.94 o
  -8   5  14      955.98      858.29     67.09 o
  -7   5  14        0.81       19.58     37.58 o
  -6   5  14     1818.60     1815.32     61.11 o
  -5   5  14     8190.46     8399.28    102.39 o
  -4   5  14     8834.54     8367.74     94.70 o
  -3   5  14    15550.22    14734.79    150.80 o
  -2   5  14    40577.03    38446.48    259.49 o
  -1   5  14     4369.52     4302.98    164.79 o
   0   5  14     7135.68     6512.99    110.00 o
   1   5  14     3764.68     3643.63    100.98 o
   2   5  14     1251.35     1236.23     60.54 o
   3   5  14      839.91      916.43     53.23 o
   4   5  14     2157.43     2039.36     72.99 o
   5   5  14      199.60      147.43     30.33 o
   6   5  14        3.23       30.30     50.55 o
   7   5  14     1280.64     1412.68     99.45 o
   8   5  14     4048.27     3863.72    158.61 o
   9   5  14     9044.67     9050.65    245.91 o
  10   5  14     6266.60     5985.61    241.26 o
  11   5  14     2241.02     2463.58    218.49 o
 -13   6  14       19.71       22.80     61.37 o
 -12   6  14      502.16      529.49     80.93 o
 -11   6  14     4749.02     4853.71    187.85 o
 -10   6  14    15184.39    15112.86    308.41 o
  -9   6  14    14743.76    14218.24    323.89 o
  -8   6  14     4773.53     4513.14    129.13 o
  -7   6  14    11532.13    11247.29    198.91 o
  -6   6  14     1442.37     1512.36     72.84 o
  -5   6  14     2778.37     2651.56     83.20 o
  -4   6  14      182.91      157.76     20.21 o
  -3   6  14       75.74       57.29     16.80 o
  -2   6  14      306.97      262.55     24.33 o
  -1   6  14      267.16      198.67     18.53 o
   0   6  14     3107.53     2952.27    122.16 o
   1   6  14      177.40      147.46     22.83 o
   2   6  14     4441.69     4093.18    106.31 o
   3   6  14    10680.38    10777.55    198.09 o
   4   6  14    15262.34    14907.83    282.13 o
   5   6  14     5386.25     5221.65    215.86 o
   6   6  14      144.39      103.83     52.71 o
   7   6  14      290.66      250.06     59.21 o
   8   6  14      210.54      223.64     61.16 o
   9   6  14       31.16       78.66     77.88 o
  10   6  14      123.78      184.65     97.12 o
  11   6  14       23.11        7.51     90.37 o
 -13   7  14      300.02      363.29     95.85 o
 -12   7  14      245.26      195.60     61.20 o
 -11   7  14      256.00      109.62     63.12 o
 -10   7  14      230.77      264.69     59.20 o
  -9   7  14      287.59      291.50     86.92 o
  -8   7  14      811.77      685.88     80.48 o
  -7   7  14      213.62      187.41     59.77 o
  -6   7  14     2383.37     2341.97    110.31 o
  -5   7  14      423.85      478.27     35.53 o
  -4   7  14    10978.63    10317.64    309.79 o
  -3   7  14    23470.55    22256.30    311.24 o
  -2   7  14    15597.48    15236.14    210.06 o
  -1   7  14     1715.46     1536.92     74.80 o
   0   7  14      313.79      347.80     31.00 o
   1   7  14     5203.31     5310.83     84.54 o
   2   7  14     1617.81     1396.87     69.59 o
   3   7  14     3402.89     3344.06    116.71 o
   4   7  14       40.85       35.65     66.02 o
   5   7  14     4027.83     4310.41    167.82 o
   6   7  14    14404.04    14159.35    276.58 o
   7   7  14     3822.41     3802.33    154.25 o
   8   7  14     4530.83     4406.48    176.07 o
   9   7  14     6504.82     6628.85    221.54 o
  10   7  14     9691.07    10081.95    333.50 o
  11   7  14     5198.13     5472.33    314.21 o
 -12   8  14      548.24      695.60    125.17 o
 -11   8  14     3272.41     3433.84    199.54 o
 -10   8  14    11975.04    12089.41    281.69 o
  -9   8  14    10813.99    10685.23    283.62 o
  -8   8  14     6835.88     6787.66    213.75 o
  -7   8  14     9005.68     8957.57    225.03 o
  -6   8  14     5294.85     5307.40    199.97 o
  -5   8  14      427.61      374.73     35.75 o
  -4   8  14     7890.70     7974.41    219.19 o
  -3   8  14     4655.17     4607.25    190.34 o
  -2   8  14      619.22      496.51     37.69 o
  -1   8  14     1948.81     1890.13     78.97 o
   0   8  14       88.81       87.28     19.03 o
   1   8  14     1517.15     1364.78     59.95 o
   2   8  14    12759.39    12939.17    245.60 o
   3   8  14     2545.66     2259.97     98.45 o
   4   8  14     9403.20     9487.56    205.85 o
   5   8  14    16048.99    15459.19    314.96 o
   6   8  14     1308.37     1262.80     95.94 o
   7   8  14     1160.25     1199.44     98.33 o
   8   8  14        0.51      -68.80     68.80 o
   9   8  14       21.39      128.45     76.04 o
  10   8  14       46.90      -83.01     83.01 o
 -12   9  14      598.07      485.72    101.82 o
 -11   9  14     2033.93     2252.05    172.98 o
 -10   9  14      528.82      619.06    100.48 o
  -9   9  14        9.58      -80.80     80.80 o
  -8   9  14      222.89       62.70    138.92 o
  -7   9  14       37.23      -17.00     72.58 o
  -6   9  14     1156.80     1208.52    135.56 o
  -5   9  14     3383.02     3392.15    150.17 o
  -4   9  14     3032.53     3087.54    155.99 o
  -3   9  14    21393.13    21120.05    390.57 o
  -2   9  14    13606.01    12989.13    195.58 o
  -1   9  14      171.04      138.15     31.58 o
   0   9  14      288.68      226.45     29.14 o
   1   9  14     3729.62     3477.31    141.13 o
   2   9  14      271.47      246.97     30.52 o
   3   9  14      570.81      576.01     58.10 o
   4   9  14     2764.84     2744.46    133.64 o
   5   9  14      476.77      407.07     69.81 o
   6   9  14    12791.36    12597.96    271.54 o
   7   9  14     3946.64     3883.52    161.57 o
   8   9  14     1352.48     1559.09    134.84 o
   9   9  14     1948.82     1969.07    156.12 o
  10   9  14     6213.73     6404.33    273.43 o
 -11  10  14     2398.73     2765.54    188.71 o
 -10  10  14     6936.56     6990.10    281.22 o
  -9  10  14     4986.76     4906.82    280.29 o
  -8  10  14     1163.67     1297.61    120.18 o
  -7  10  14      750.19      863.18     99.63 o
  -6  10  14      434.97      427.77     78.15 o
  -5  10  14       19.60      -44.46     47.51 o
  -4  10  14       83.18       52.98     57.34 o
  -3  10  14        1.55       16.79     46.89 o
  -2  10  14     4590.72     4426.84    153.40 o
  -1  10  14     3168.63     3096.91    130.85 o
   0  10  14      379.10      325.42     53.12 o
   1  10  14     3142.28     3400.65    159.48 o
   2  10  14     7433.15     7313.67    146.50 o
   3  10  14     3927.06     3723.91    117.64 o
   4  10  14     7255.39     7251.69    187.48 o
   5  10  14     8097.29     7739.12    217.83 o
   6  10  14     2417.68     2099.17    120.89 o
   7  10  14      128.90      121.92     65.43 o
   8  10  14      281.74      244.51     73.83 o
   9  10  14       35.12      133.86     86.31 o
 -11  11  14     1786.16     1897.33    165.29 o
 -10  11  14      948.51      938.19    123.52 o
  -9  11  14       39.96      115.32     73.29 o
  -8  11  14        8.80       -8.07     94.36 o
  -7  11  14     1431.14     1010.90    107.91 o
  -6  11  14     1889.45     1877.17    139.87 o
  -5  11  14      453.30      354.01     71.21 o
  -4  11  14     5038.84     5218.96    317.71 o
  -3  11  14    15199.15    15611.38    290.85 o
  -2  11  14    16443.02    16493.44    298.53 o
  -1  11  14     6648.62     6789.80    212.70 o
   0  11  14     2558.46     2220.61    117.36 o
   1  11  14     3966.59     3883.49    176.78 o
   2  11  14      355.68      365.62     76.18 o
   3  11  14      767.32      735.24     76.91 o
   4  11  14     3236.70     3229.92    169.06 o
   5  11  14      592.73      466.46     89.66 o
   6  11  14      561.57      525.29    112.74 o
   7  11  14      954.21     1215.17    155.01 o
   8  11  14      871.59      785.05    143.03 o
   9  11  14      911.15     1103.41    157.17 o
 -10  12  14     3951.46     4130.75    198.54 o
  -9  12  14     2188.93     2277.05    168.09 o
  -8  12  14     1841.04     1822.01    144.26 o
  -7  12  14      629.92      579.27     89.94 o
  -6  12  14       57.70       85.37     71.65 o
  -5  12  14       32.19       20.07     95.99 o
  -4  12  14      478.23      492.31     85.60 o
  -3  12  14       65.65      131.36     60.70 o
  -2  12  14      447.72      410.27     78.75 o
  -1  12  14     1665.81     1530.71    118.74 o
   0  12  14     3075.52     2976.84    245.32 o
   1  12  14     4933.72     4624.87    239.18 o
   2  12  14     5442.32     5310.13    256.41 o
   3  12  14     6389.99     6200.46    229.71 o
   4  12  14     9505.50     9048.12    278.58 o
   5  12  14     5295.07     5171.28    219.36 o
   6  12  14     1889.77     1872.08    175.96 o
   7  12  14       92.75       34.47     85.05 o
   8  12  14       88.23       91.94     87.32 o
  -9  13  14      162.61      235.65    102.63 o
  -8  13  14       28.91       -1.71     70.85 o
  -7  13  14      346.03      364.45     82.57 o
  -6  13  14     3094.83     3061.42    181.40 o
  -5  13  14     3209.14     3054.68    189.33 o
  -4  13  14     3141.46     3219.93    154.09 o
  -3  13  14     9438.97     9726.59    290.91 o
  -2  13  14     5868.88     5768.29    225.31 o
  -1  13  14     2689.90     2447.21    151.28 o
   0  13  14     3343.25     3272.81    172.57 o
   1  13  14     1252.36     1175.88    161.60 o
   2  13  14       11.86      -27.63    132.23 o
   3  13  14      761.39      496.10    102.98 o
   4  13  14      137.27      153.84     61.75 o
   5  13  14       70.61       67.42    102.38 o
   6  13  14     1704.53     1991.65    191.25 o
   7  13  14     1591.91     1560.52    182.73 o
  -8  14  14     4078.21     4210.30    226.43 o
  -7  14  14     8863.23     8925.72    318.82 o
  -6  14  14     3015.26     3084.70    188.83 o
  -5  14  14       31.64       75.84     70.95 o
  -4  14  14        8.45      -21.12     55.16 o
  -3  14  14      595.08      590.19     90.89 o
  -2  14  14      171.78      276.83     82.05 o
  -1  14  14      304.98      248.83     75.89 o
   0  14  14      103.72       35.95     64.57 o
   1  14  14     1067.47     1039.60    112.84 o
   2  14  14     7219.32     6675.17    315.19 o
   3  14  14     5898.75     5208.04    270.45 o
   4  14  14     2196.86     2034.57    176.54 o
   5  14  14     3373.51     3367.12    163.64 o
   6  14  14     1789.62     1806.16    148.29 o
  -7  15  14      202.97      225.37    113.41 o
  -6  15  14     4408.61     4727.74    291.37 o
  -5  15  14     3348.82     3289.74    169.53 o
  -4  15  14     3036.07     3022.80    159.52 o
  -3  15  14     6427.81     6576.96    259.50 o
  -2  15  14     4142.34     3922.66    198.38 o
  -1  15  14      176.94      129.13     69.95 o
   0  15  14     1051.29     1005.02    140.87 o
   1  15  14     1332.64     1019.79    115.35 o
   2  15  14       66.03      -21.44     79.29 o
   3  15  14     2069.03     1787.94    209.91 o
   4  15  14       12.30       47.19     73.00 o
   5  15  14      403.59      301.17     79.94 o
  -6  16  14     1825.60     1902.98    139.33 o
  -5  16  14        0.80      -61.42     61.42 o
  -4  16  14       63.93      175.36     61.22 o
  -3  16  14      198.26      197.76     81.89 o
  -2  16  14        2.72        2.11     72.31 o
  -1  16  14       76.13       49.02     68.53 o
   0  16  14      188.47       24.17     76.50 o
   1  16  14     2710.73     2610.75    171.30 o
   2  16  14     8401.21     7984.88    556.59 o
   3  16  14     4217.24     4230.75    301.15 o
   4  16  14     2645.25     2495.50    168.11 o
  -3  17  14     2647.73     2485.58    148.81 o
  -2  17  14      648.39      621.75     95.38 o
  -1  17  14     1208.42     1284.44    127.54 o
   0  17  14     2243.66     2108.42    198.50 o
   1  17  14     1997.59     1868.61    153.66 o
 -14   1  15      117.16      149.15     63.75 o
 -13   1  15       22.30       17.83     47.98 o
 -12   1  15      209.53      172.16     45.15 o
 -11   1  15      289.30      282.83     48.46 o
 -10   1  15      664.76      693.11     63.66 o
  -9   1  15      457.82      446.42     53.59 o
  -8   1  15        0.87       50.52     33.36 o
  -7   1  15       23.73       42.57     36.15 o
  -6   1  15      899.05      821.27     52.92 o
  -5   1  15      297.93      331.27     39.41 o
  -4   1  15     4019.79     4008.19     89.04 o
  -3   1  15      310.86      294.76     34.85 o
  -2   1  15     9946.83    10854.19    109.47 o
  -1   1  15       64.93      121.06     26.62 o
   0   1  15      444.88      679.89     36.82 o
   1   1  15       37.48       -0.83     24.90 o
   2   1  15      133.69       51.11     74.38 o
   3   1  15     1780.26     1643.71    112.57 o
   4   1  15      646.72      593.73     78.40 o
   5   1  15      487.45      423.49     65.30 o
   6   1  15       10.28       46.19     46.32 o
   7   1  15        2.99      121.68     63.11 o
   8   1  15      179.63      256.41     81.99 o
   9   1  15      821.98      710.65    118.26 o
  10   1  15       84.27      271.88     80.59 o
  11   1  15       56.32      -73.76    148.00 o
  12   1  15        1.68       69.31    103.64 o
 -14   2  15        3.29      106.08     61.81 o
 -13   2  15        4.26       78.60     53.22 o
 -12   2  15      268.12      372.89     57.92 o
 -11   2  15        1.24       15.44     40.18 o
 -10   2  15       15.84      115.35     47.49 o
  -9   2  15      888.87     1045.97     71.72 o
  -8   2  15      650.25      629.57     45.93 o
  -7   2  15     1757.68     1758.10     67.23 o
  -6   2  15        1.79       29.78     29.28 o
  -5   2  15     3059.48     3215.03    107.50 o
  -4   2  15        8.60       17.05     32.11 o
  -3   2  15       12.45       56.99     22.50 o
  -2   2  15      239.74      291.18     24.45 o
  -1   2  15     9829.32    10126.24    165.70 o
   0   2  15      904.24     1086.82     37.28 o
   1   2  15     2750.07     3108.39     70.26 o
   2   2  15      482.48      692.26    156.26 o
   3   2  15     1080.77     1056.83     95.65 o
   4   2  15      128.32      112.01     53.36 o
   5   2  15        0.16       11.08     47.12 o
   6   2  15        0.03      101.12     50.46 o
   7   2  15       49.56       34.71     53.32 o
   8   2  15      122.73      160.01     76.48 o
   9   2  15      336.40      470.80     98.51 o
  10   2  15        2.93       21.76     76.95 o
  11   2  15      199.15      202.05     90.33 o
  12   2  15      519.43      217.10    138.92 o
 -13   3  15      158.27      175.10     77.28 o
 -12   3  15      673.49      619.52     62.62 o
 -11   3  15     1394.96     1235.73     80.62 o
 -10   3  15      287.65      290.74     49.45 o
  -9   3  15     1782.43     1609.08     85.00 o
  -8   3  15     3471.48     3417.32    112.75 o
  -7   3  15        0.57        7.76     36.18 o
  -6   3  15     1268.62     1281.51     63.50 o
  -5   3  15     2753.25     2768.35    100.16 o
  -4   3  15      252.78      256.55     32.88 o
  -3   3  15       13.98       53.40     25.62 o
  -2   3  15     1945.51     2113.34     74.01 o
  -1   3  15     1090.36     1094.99     37.79 o
   0   3  15     1571.06     1489.29     38.35 o
   1   3  15      211.10      288.61     23.74 o
   2   3  15        2.52       -1.24     17.12 o
   3   3  15      631.79      573.85     46.58 o
   4   3  15       37.26       63.41     29.18 o
   5   3  15     1133.36      998.82     63.34 o
   6   3  15       46.09       22.46     51.83 o
   7   3  15      939.29      613.42    112.99 o
   8   3  15      131.88      207.76     63.09 o
   9   3  15      435.78      564.67    104.36 o
  10   3  15      272.46      140.50     82.94 o
  11   3  15       13.44     -102.45    102.45 o
 -13   4  15       84.10       31.85     66.91 o
 -12   4  15        0.45      -30.06     60.10 o
 -11   4  15      167.66      201.14     51.44 o
 -10   4  15      662.99      607.66     81.00 o
  -9   4  15      155.73      182.99     42.88 o
  -8   4  15     1600.10     1451.46     68.27 o
  -7   4  15       12.78       53.20     32.89 o
  -6   4  15     1048.91      886.22     53.78 o
  -5   4  15     1230.55     1170.63     58.06 o
  -4   4  15     1742.14     1923.37     57.99 o
  -3   4  15     1817.30     1756.64     54.88 o
  -2   4  15      422.68      509.43     27.10 o
  -1   4  15      743.00      875.88     30.55 o
   0   4  15     1523.55     1608.45     54.30 o
   1   4  15      223.80      213.27     28.02 o
   2   4  15      171.26      124.08     39.81 o
   3   4  15       33.84       16.35     18.47 o
   4   4  15      782.93      907.38     52.45 o
   5   4  15     1252.22     1229.97     70.22 o
   6   4  15      220.32      163.33     49.54 o
   7   4  15       10.59      -52.39     57.57 o
   8   4  15       61.94       47.68     64.90 o
   9   4  15      589.27      605.72     79.79 o
  10   4  15      188.19      213.81     69.36 o
  11   4  15      301.75      144.02    221.47 o
 -13   5  15      295.82      452.10     92.51 o
 -12   5  15        9.46       63.31     61.41 o
 -11   5  15        2.79      -18.49     55.23 o
 -10   5  15     1108.29     1117.67     95.55 o
  -9   5  15     2726.17     2360.11    175.49 o
  -8   5  15       43.61       31.50     39.56 o
  -7   5  15       47.92       54.65     29.26 o
  -6   5  15      920.59      991.59     46.86 o
  -5   5  15      621.45      654.19     33.81 o
  -4   5  15     2387.50     2489.58     62.48 o
  -3   5  15     1732.23     1826.17     52.69 o
  -2   5  15      649.06      766.07    113.88 o
  -1   5  15     4775.55     4787.10    174.66 o
   0   5  15     2715.14     2542.36     70.04 o
   1   5  15      303.31      347.85     43.62 o
   2   5  15        5.64        9.76     34.59 o
   3   5  15      405.77      378.88     43.29 o
   4   5  15      166.25      130.05     28.81 o
   5   5  15     1332.54     1213.31     95.11 o
   6   5  15      875.40      783.74     99.72 o
   7   5  15      106.32       59.85     65.02 o
   8   5  15      641.46      624.43     81.57 o
   9   5  15        3.73      201.06     70.46 o
  10   5  15      480.92      595.76     88.92 o
  11   5  15       77.24       66.02    166.64 o
 -13   6  15        1.27      143.01     74.15 o
 -12   6  15      256.92      395.30     99.35 o
 -11   6  15      223.19      239.30     67.08 o
 -10   6  15       14.08      191.82     73.45 o
  -9   6  15     1090.55     1247.83    117.24 o
  -8   6  15      152.48      202.59     46.61 o
  -7   6  15      147.26      193.86     48.17 o
  -6   6  15      419.44      474.65     50.50 o
  -5   6  15     1350.73     1251.97     49.43 o
  -4   6  15      882.77      818.55     37.89 o
  -3   6  15     1763.93     1673.38     79.88 o
  -2   6  15       36.33       16.56     13.82 o
  -1   6  15       17.36        7.45     12.68 o
   0   6  15      820.10      813.04     63.37 o
   1   6  15       79.39       38.15     25.76 o
   2   6  15      565.33      684.09     49.56 o
   3   6  15      267.07      414.71     55.18 o
   4   6  15      867.62      733.94     92.94 o
   5   6  15        1.27       30.35     55.75 o
   6   6  15       11.53      -63.13     63.13 o
   7   6  15        5.11      -56.34     56.34 o
   8   6  15      265.61       99.62     67.28 o
   9   6  15      288.65      236.11     65.31 o
  10   6  15      742.33      898.31     95.73 o
  11   6  15       49.86       23.47    112.49 o
 -13   7  15       24.43      194.10     87.21 o
 -12   7  15       21.81       88.81     79.24 o
 -11   7  15      705.76      724.63     87.53 o
 -10   7  15      189.47       70.30     50.88 o
  -9   7  15        0.06      -33.51     54.57 o
  -8   7  15      245.76      187.43     58.89 o
  -7   7  15      420.80      292.61     87.11 o
  -6   7  15      146.67      183.37     44.61 o
  -5   7  15     2653.79     2513.86     64.19 o
  -4   7  15     2007.80     1695.84     98.78 o
  -3   7  15       15.50       31.07     40.01 o
  -2   7  15      202.72      252.74     37.52 o
  -1   7  15      285.18      266.08     24.49 o
   0   7  15      595.63      514.71     25.87 o
   1   7  15      252.27      265.67     25.87 o
   2   7  15     1023.23      795.81     49.66 o
   3   7  15      395.11      372.35     51.00 o
   4   7  15     3580.89     3603.60    218.37 o
   5   7  15      351.03      468.30     74.33 o
   6   7  15       32.08      160.71     68.99 o
   7   7  15       58.75       88.63     56.52 o
   8   7  15     1134.13     1216.27    105.54 o
   9   7  15      625.52      799.11     99.24 o
  10   7  15      147.24      814.40    198.34 o
  11   7  15       37.61      164.94    108.54 o
 -12   8  15       68.06       84.39     84.41 o
 -11   8  15      614.74      866.92    122.28 o
 -10   8  15       41.43      327.59    124.58 o
  -9   8  15      312.88      596.42    132.70 o
  -8   8  15      685.65      745.20    110.32 o
  -7   8  15      278.01      160.48     47.92 o
  -6   8  15     1761.96     1809.17     97.25 o
  -5   8  15      127.64      137.11     31.78 o
  -4   8  15       34.73       40.18     65.77 o
  -3   8  15      491.68      525.25     53.29 o
  -2   8  15     1722.79     1707.70     60.68 o
  -1   8  15     3145.50     2920.08    182.83 o
   0   8  15      291.56      179.01     25.67 o
   1   8  15      820.90      741.17     55.68 o
   2   8  15      334.37      437.10     37.89 o
   3   8  15       10.66       61.25     58.62 o
   4   8  15        4.47      278.19     64.77 o
   5   8  15       74.69       51.74    118.19 o
   6   8  15        2.13      -14.93     56.93 o
   7   8  15       19.13      -44.27     58.93 o
   8   8  15        1.25      -62.06     62.06 o
   9   8  15       29.20      -10.27     68.28 o
  10   8  15       53.57      223.56     86.18 o
 -12   9  15      232.76      393.07    101.81 o
 -11   9  15      170.52      394.15     92.71 o
 -10   9  15      619.86      754.85    139.53 o
  -9   9  15        0.13       63.36     82.32 o
  -8   9  15      455.36      395.46    155.30 o
  -7   9  15      982.50      888.41    165.73 o
  -6   9  15       17.45       32.42     48.85 o
  -5   9  15      859.97      976.35     91.84 o
  -4   9  15     3738.25     3597.20    160.43 o
  -3   9  15      437.81      476.48     68.09 o
  -2   9  15      164.97      212.69     40.69 o
  -1   9  15       36.61       29.95     22.87 o
   0   9  15      354.38      353.56     83.93 o
   1   9  15       49.47       61.83     28.52 o
   2   9  15      746.88      745.46     64.45 o
   3   9  15      227.62      177.13     56.90 o
   4   9  15      252.23      127.87     89.99 o
   5   9  15       89.57       46.93     53.96 o
   6   9  15        9.19      100.79     80.79 o
   7   9  15      271.81      379.35     75.86 o
   8   9  15        1.36       70.69     71.84 o
   9   9  15        5.28       36.58     72.40 o
  10   9  15      212.04      366.49    133.12 o
 -11  10  15        3.86       73.72     78.64 o
 -10  10  15      116.47      269.30    110.88 o
  -9  10  15        1.64       63.94     98.37 o
  -8  10  15     1898.75     1840.32    168.97 o
  -7  10  15       14.69       18.18     71.65 o
  -6  10  15      270.75      307.95     86.13 o
  -5  10  15        9.24      -61.09     61.09 o
  -4  10  15       76.63       71.96     58.80 o
  -3  10  15       94.02       40.56     48.87 o
  -2  10  15       32.52      -27.23     49.42 o
  -1  10  15      757.16      937.63     84.57 o
   0  10  15     2917.64     2676.74    127.18 o
   1  10  15        1.76       35.71     60.36 o
   2  10  15      624.09      590.50     73.23 o
   3  10  15     1094.70     1100.76     72.10 o
   4  10  15     1699.34     1713.98    113.75 o
   5  10  15       23.11       86.37     62.22 o
   6  10  15      402.16      459.60     96.99 o
   7  10  15      116.96      151.87     66.04 o
   8  10  15        2.61      161.92     76.04 o
   9  10  15      449.22      454.15    124.03 o
 -11  11  15       28.91       69.75     81.81 o
 -10  11  15      513.58      530.37    113.33 o
  -9  11  15        4.99      -33.21     85.39 o
  -8  11  15      550.44      577.37    110.12 o
  -7  11  15      322.96      363.77    127.05 o
  -6  11  15       85.78       52.62    115.39 o
  -5  11  15       12.88      133.72     91.33 o
  -4  11  15      836.17      949.78    101.52 o
  -3  11  15       24.62      132.96     60.48 o
  -2  11  15       21.28      123.25     58.40 o
  -1  11  15      842.86      777.94    101.91 o
   0  11  15        4.28       14.22     47.41 o
   1  11  15      304.26      284.18     64.30 o
   2  11  15      367.33      204.61     79.67 o
   3  11  15       47.02       32.57     48.55 o
   4  11  15      159.75      180.41     66.26 o
   5  11  15      780.37      653.42     80.25 o
   6  11  15      105.63      110.22     89.04 o
   7  11  15      210.15      387.56    109.30 o
   8  11  15      482.13      505.36    142.88 o
   9  11  15       91.64      354.12    121.24 o
 -10  12  15      575.59      485.58    132.12 o
  -9  12  15        0.00      232.67    100.70 o
  -8  12  15        0.14       31.11     77.91 o
  -7  12  15      789.22      676.86    126.58 o
  -6  12  15       39.65       92.26    191.22 o
  -5  12  15      297.97      401.66    104.76 o
  -4  12  15      246.34      304.98     82.20 o
  -3  12  15      350.83      293.12     67.50 o
  -2  12  15     1394.29     1176.80     93.71 o
  -1  12  15      711.88      632.93     79.10 o
   0  12  15       27.07      103.66     58.63 o
   1  12  15        6.93      -60.59     67.29 o
   2  12  15      443.49      610.42     93.76 o
   3  12  15     2065.33     2154.73    145.48 o
   4  12  15     2812.80     2873.59    167.33 o
   5  12  15       13.90       23.17     65.90 o
   6  12  15       31.40        9.47     78.11 o
   7  12  15      280.35      122.96    127.74 o
   8  12  15      267.67      227.47    118.77 o
  -9  13  15       53.49      -10.90     94.75 o
  -8  13  15       75.55       85.26     71.94 o
  -7  13  15      297.10      287.91     82.07 o
  -6  13  15      602.08      543.34    112.96 o
  -5  13  15      156.25      240.75     99.28 o
  -4  13  15     3412.95     3522.58    187.67 o
  -3  13  15     1488.19     1610.09    190.99 o
  -2  13  15       98.36      181.16     69.00 o
  -1  13  15        0.13       -6.73     75.48 o
   0  13  15      495.82      337.88     74.56 o
   1  13  15       12.80      -88.59     88.59 o
   2  13  15       14.24      -94.47     94.47 o
   3  13  15       24.95       64.44    123.66 o
   4  13  15       95.60      116.87     71.88 o
   5  13  15       77.11      -17.36     56.39 o
   6  13  15      467.89      481.16    269.92 o
   7  13  15      837.30      930.79    153.05 o
  -8  14  15       58.04      141.37     78.43 o
  -7  14  15      176.56      500.61    117.79 o
  -6  14  15      131.52       87.21     69.51 o
  -5  14  15        0.48       22.03     76.64 o
  -4  14  15      321.67      275.52     73.85 o
  -3  14  15      238.12      234.45     78.48 o
  -2  14  15       72.66       94.21     62.03 o
  -1  14  15       27.54        6.67    113.55 o
   0  14  15      107.51      112.23     67.92 o
   1  14  15      512.03      436.60     84.39 o
   2  14  15      686.16      768.61    129.24 o
   3  14  15      422.61      513.66    107.55 o
   4  14  15     1228.47     1182.97    145.49 o
   5  14  15        1.06      -17.37     54.63 o
   6  14  15        0.37       63.25     69.73 o
  -7  15  15       15.45       78.77     87.79 o
  -6  15  15     1688.87     1832.44    157.46 o
  -5  15  15     1907.50     1954.63    155.39 o
  -4  15  15      391.14      477.30     96.02 o
  -3  15  15     1134.52     1290.22    131.14 o
  -2  15  15      132.87      253.58     82.34 o
  -1  15  15      164.98      121.11     73.26 o
   0  15  15       26.61      -40.24     81.62 o
   1  15  15     1252.17     1091.69    116.74 o
   2  15  15      196.82      125.94    171.20 o
   3  15  15       43.43       44.01     96.59 o
   4  15  15       31.34       31.75    148.40 o
   5  15  15      298.24      262.09    100.35 o
  -5  16  15      213.40      -30.20     78.26 o
  -4  16  15      393.02      347.35     94.50 o
  -3  16  15      134.42       28.59     67.18 o
  -2  16  15       59.19       61.24     64.59 o
  -1  16  15      804.94      913.77    109.58 o
   0  16  15      841.36      800.20    139.27 o
   1  16  15      315.74      383.82     90.31 o
   2  16  15      474.64      588.38    214.67 o
   3  16  15       20.80       45.82     76.67 o
  -2  17  15       58.52       36.19     68.79 o
  -1  17  15      120.40      259.22     90.21 o
   0  17  15        2.10      -11.89     82.54 o
 -14   0  16       79.31      152.28     79.63 o
 -13   0  16       98.78      191.92     64.91 o
 -12   0  16     4499.21     4466.82    208.80 o
 -11   0  16     2172.66     2046.97    143.03 o
 -10   0  16    11094.44    10228.96    282.93 o
  -9   0  16    16922.65    16047.35    331.55 o
  -8   0  16     9071.87     9040.46    483.34 o
  -7   0  16     8422.85     8522.16    204.80 o
  -6   0  16     5486.59     5717.69    162.59 o
  -5   0  16      478.34      484.39     55.96 o
  -4   0  16     2681.49     2238.44     98.74 o
  -3   0  16      408.12      351.93     59.69 o
  -2   0  16     7866.57     7676.51    137.21 o
  -1   0  16      191.37       92.78     38.21 o
   0   0  16    31661.42    33944.74    381.59 o
   1   0  16     8486.18     9064.67    233.28 o
   2   0  16     6682.13     5909.77    282.68 o
   3   0  16     2273.49     2374.10    191.64 o
   4   0  16     4956.40     4803.46    282.56 o
   5   0  16     2659.81     2851.32    158.83 o
   6   0  16     4685.73     4897.72    305.12 o
   7   0  16     1606.13     1863.81    157.98 o
   8   0  16      604.23      815.11    122.78 o
   9   0  16     1699.24     1855.74    154.17 o
  10   0  16     1108.17     1461.65    241.27 o
  11   0  16      209.02      422.37    171.14 o
 -14   1  16     1810.51     2030.14    117.39 o
 -13   1  16     1446.44     1466.09     95.83 o
 -12   1  16        1.06       42.92     44.29 o
 -11   1  16      396.51      636.49     64.38 o
 -10   1  16      592.32      590.86     60.26 o
  -9   1  16     1165.94     1162.83     64.64 o
  -8   1  16     7065.37     7114.32    140.42 o
  -7   1  16     5787.59     5534.94    130.85 o
  -6   1  16     7324.47     6835.86    139.13 o
  -5   1  16    15319.80    14667.67    192.92 o
  -4   1  16    11621.68    11577.88    165.87 o
  -3   1  16     9960.75     9707.32    164.52 o
  -2   1  16    22700.98    21884.78    159.00 o
  -1   1  16    11024.13    10284.21    116.08 o
   0   1  16     4410.79     4214.30     86.70 o
   1   1  16      826.13      975.92     70.41 o
   2   1  16     1648.34     1366.22     99.65 o
   3   1  16    17630.10    16878.41    556.75 o
   4   1  16     5414.91     5837.22    217.65 o
   5   1  16      161.45      213.05     45.15 o
   6   1  16     1730.75     2031.25    177.59 o
   7   1  16     9097.20     9514.31    223.25 o
   8   1  16     8386.20     8725.24    241.83 o
   9   1  16     4627.56     4693.02    202.96 o
  10   1  16     6377.47     6272.03    238.88 o
  11   1  16     2734.83     2919.15    230.29 o
 -13   2  16      988.35     1115.90     85.33 o
 -12   2  16     1436.95     1460.74     89.36 o
 -11   2  16      208.89      229.74     43.23 o
 -10   2  16     3531.38     3273.16    115.66 o
  -9   2  16    12233.06    12009.63    202.17 o
  -8   2  16     2615.80     2674.44     85.34 o
  -7   2  16     2333.58     2438.99     86.41 o
  -6   2  16     2592.53     2509.37     86.01 o
  -5   2  16      610.75      752.56     57.80 o
  -4   2  16     1592.05     1415.52     70.61 o
  -3   2  16      531.40      546.05     42.96 o
  -2   2  16       26.89       57.97     19.98 o
  -1   2  16     1660.62     1748.40     55.10 o
   0   2  16    11676.39    11108.78    141.81 o
   1   2  16     2417.43     2301.93     77.85 o
   2   2  16    13518.50    13179.20    280.90 o
   3   2  16    13899.65    13873.06    304.24 o
   4   2  16     6069.69     6571.70    168.10 o
   5   2  16     2120.68     2269.57    121.05 o
   6   2  16     4592.19     4841.28    153.94 o
   7   2  16     1595.08     1534.39    115.34 o
   8   2  16     1273.67     1234.14    118.34 o
   9   2  16     1999.28     2025.37    120.86 o
  10   2  16     2730.10     3079.08    174.44 o
  11   2  16     1830.78     1904.06    247.03 o
 -13   3  16     3310.62     3289.28    169.44 o
 -12   3  16      329.45      395.33     59.17 o
 -11   3  16       60.62       34.64     44.63 o
 -10   3  16        0.58       30.93     38.74 o
  -9   3  16      414.82      319.32     47.65 o
  -8   3  16      449.96      534.03     72.92 o
  -7   3  16      124.23      125.41     40.23 o
  -6   3  16     7388.58     7060.72    165.90 o
  -5   3  16     5496.59     5330.08    135.58 o
  -4   3  16    11551.11    11378.18    166.31 o
  -3   3  16     8088.58     7923.36    111.65 o
  -2   3  16    28199.68    27824.82    172.86 o
  -1   3  16    24509.67    24218.39    181.30 o
   0   3  16     3714.76     3245.15     61.72 o
   1   3  16     2957.99     2841.40     76.22 o
   2   3  16      132.04       79.40     17.61 o
   3   3  16     1985.92     1890.00     77.91 o
   4   3  16     1845.32     1713.14     70.95 o
   5   3  16      832.98      747.97     69.48 o
   6   3  16      272.11      257.38     81.58 o
   7   3  16     2828.72     2612.42    148.56 o
   8   3  16     2713.93     2626.87    139.90 o
   9   3  16     1070.40     1178.66    124.06 o
  10   3  16     5331.85     5468.45    227.74 o
  11   3  16     1551.52     1402.55    173.06 o
 -13   4  16      359.51      494.60     87.47 o
 -12   4  16     2855.85     3025.99    197.28 o
 -11   4  16      449.60      380.01     61.86 o
 -10   4  16      510.82      531.46     57.54 o
  -9   4  16     5975.28     5755.43    137.37 o
  -8   4  16     1980.48     2070.49     81.41 o
  -7   4  16     2676.87     2791.39     95.48 o
  -6   4  16     1600.78     1597.45     68.84 o
  -5   4  16     3948.20     3923.06    100.52 o
  -4   4  16    10084.44    10015.77    130.93 o
  -3   4  16    13336.04    13273.30    127.77 o
  -2   4  16     5168.28     4992.96     74.54 o
  -1   4  16     4191.96     4031.08     61.60 o
   0   4  16    10920.98    10549.93    135.18 o
   1   4  16     2844.53     2426.79     71.65 o
   2   4  16    10784.75    10383.27    190.44 o
   3   4  16    10600.91     9988.51    258.11 o
   4   4  16     8343.54     8086.18    139.82 o
   5   4  16     1082.23     1106.45    140.19 o
   6   4  16     6646.77     6764.85    194.94 o
   7   4  16      170.22       91.61     92.44 o
   8   4  16      519.54      550.37     90.00 o
   9   4  16     1665.97     1591.57    112.21 o
  10   4  16     1335.97     1087.99    116.01 o
  11   4  16     1089.78     1174.08    161.82 o
 -13   5  16     5165.53     5426.96    218.46 o
 -12   5  16     1038.14     1076.12    101.09 o
 -11   5  16       82.70      157.23     56.51 o
 -10   5  16      241.91      223.16     61.39 o
  -9   5  16      412.17      393.21     56.05 o
  -8   5  16     1591.92     1554.78     69.88 o
  -7   5  16        5.24       49.91     29.96 o
  -6   5  16       20.99      135.70     29.86 o
  -5   5  16     6916.74     6530.76    102.15 o
  -4   5  16     6894.04     6582.28    101.81 o
  -3   5  16    11593.90    10271.06    107.74 o
  -2   5  16    15984.01    15819.35    168.81 o
  -1   5  16    20345.50    20000.80    231.48 o
   0   5  16     2250.97     2047.06     70.73 o
   1   5  16       83.42       55.36     22.92 o
   2   5  16      873.23     1005.43     72.05 o
   3   5  16     4339.10     4498.00    122.91 o
   4   5  16     9293.27     9536.32    231.14 o
   5   5  16      400.49      353.60     63.44 o
   6   5  16     1842.93     1870.50    112.15 o
   7   5  16     3298.09     3101.89    139.80 o
   8   5  16     2838.07     2992.41    145.12 o
   9   5  16     2531.87     2660.76    209.44 o
  10   5  16     5132.29     5713.67    211.13 o
  11   5  16     2869.54     3083.27    185.28 o
 -13   6  16     1187.61     1391.64    145.51 o
 -12   6  16     2879.64     2847.54    153.72 o
 -11   6  16     1457.47     1586.64    118.75 o
 -10   6  16     3817.35     3877.83    185.16 o
  -9   6  16    13108.73    12949.33    309.39 o
  -8   6  16     7396.91     7248.29    204.20 o
  -7   6  16     1690.62     1882.89    111.10 o
  -6   6  16     2826.20     2641.29    104.95 o
  -5   6  16      309.40      256.85     37.64 o
  -4   6  16     3657.55     3464.25     73.47 o
  -3   6  16      298.90      229.51     37.61 o
  -2   6  16      460.99      397.97     24.97 o
  -1   6  16     2060.72     1730.99     99.85 o
   0   6  16     2740.96     3099.26     96.23 o
   1   6  16      962.48     1122.72     54.14 o
   2   6  16     7760.32     7454.41    246.46 o
   3   6  16    24046.44    24190.83    341.57 o
   4   6  16     9211.99     8989.20    226.83 o
   5   6  16     1688.23     1566.77    137.47 o
   6   6  16     1835.37     1730.63    103.06 o
   7   6  16       17.02      -24.00     57.73 o
   8   6  16      402.33      366.04     66.29 o
   9   6  16      810.02      750.67     85.57 o
  10   6  16       34.61      -62.78     66.59 o
  11   6  16     1233.52     1383.25    245.58 o
 -12   7  16      371.28      475.90     98.90 o
 -11   7  16        0.73       97.97    123.26 o
 -10   7  16      982.86      902.57     99.96 o
  -9   7  16     1692.95     1684.87    120.29 o
  -8   7  16     1970.01     1954.50    119.76 o
  -7   7  16      455.76      398.08     61.35 o
  -6   7  16     1279.07     1345.60    141.19 o
  -5   7  16     3173.04     3066.93     86.31 o
  -4   7  16    11018.52    10762.81    196.72 o
  -3   7  16    12643.35    12072.79    233.26 o
  -2   7  16    19520.58    19624.83    220.76 o
  -1   7  16     4986.93     4176.27    176.32 o
   0   7  16     1454.46     1534.87     53.30 o
   1   7  16      654.49      686.70     31.29 o
   2   7  16      573.60      531.36     42.55 o
   3   7  16    11252.79    11168.68    212.26 o
   4   7  16     9481.15     9275.21    232.28 o
   5   7  16     4079.77     4014.72    167.41 o
   6   7  16    10863.92    10972.84    370.12 o
   7   7  16     5858.21     5577.27    191.22 o
   8   7  16     6059.87     5914.75    205.12 o
   9   7  16     4025.63     4027.97    178.24 o
  10   7  16    10080.37    10764.51    348.94 o
 -12   8  16     1635.01     1903.24    162.74 o
 -11   8  16     3258.60     3480.12    208.00 o
 -10   8  16     8312.28     8698.18    368.13 o
  -9   8  16     9122.22     9408.48    370.66 o
  -8   8  16     6361.15     6299.50    294.33 o
  -7   8  16     9563.73     9455.67    347.61 o
  -6   8  16     6677.23     6627.69    282.63 o
  -5   8  16       11.85       22.15     50.86 o
  -4   8  16      227.50      147.89     76.08 o
  -3   8  16      972.38      911.48     58.47 o
  -2   8  16      876.31      910.58     46.70 o
  -1   8  16      949.54      733.55     47.80 o
   0   8  16      644.87      557.14     29.66 o
   1   8  16        4.12       10.69     20.22 o
   2   8  16     3048.98     3145.93     85.50 o
   3   8  16     4922.42     5033.35    145.87 o
   4   8  16     3326.19     3267.46    144.63 o
   5   8  16     3779.72     3634.42    204.17 o
   6   8  16      727.48      613.11     67.92 o
   7   8  16      187.48        6.32     79.36 o
   8   8  16        9.43      -19.53     61.39 o
   9   8  16       50.64       58.88     61.83 o
  10   8  16      189.39      152.76    103.08 o
 -12   9  16      310.69      297.81    105.34 o
 -11   9  16      211.37      392.20    104.97 o
 -10   9  16       74.12      -22.52     80.58 o
  -9   9  16     1668.93     1986.45    183.98 o
  -8   9  16     3028.93     2858.39    210.52 o
  -7   9  16       70.00       61.18     79.08 o
  -6   9  16     1363.66     1527.03    108.90 o
  -5   9  16     6708.25     6671.71    265.95 o
  -4   9  16     3267.71     3650.41    162.76 o
  -3   9  16    10160.26    10680.06    234.64 o
  -2   9  16    15711.12    15495.44    474.08 o
  -1   9  16     4012.76     4138.41    148.83 o
   0   9  16       74.66       68.44     44.53 o
   1   9  16      222.09      190.25     63.51 o
   2   9  16     2215.09     2134.55     80.85 o
   3   9  16     1007.23     1016.02     89.10 o
   4   9  16     3858.57     3865.74    139.83 o
   5   9  16     2219.20     2225.30    141.13 o
   6   9  16     4717.80     4794.70    175.75 o
   7   9  16     3311.65     3304.54    153.98 o
   8   9  16      238.92      279.22    106.26 o
   9   9  16     1249.37     1456.25    150.91 o
 -11  10  16      561.63      700.32    128.08 o
 -10  10  16     4047.76     4198.37    274.88 o
  -9  10  16     4514.61     4474.55    272.17 o
  -8  10  16        5.93      -40.30     81.00 o
  -7  10  16      715.47      592.28    109.79 o
  -6  10  16      347.88      378.63     71.37 o
  -5  10  16      417.70      359.38     75.56 o
  -4  10  16     1906.70     2146.08    131.52 o
  -3  10  16      808.68      730.64     71.11 o
  -2  10  16     5153.31     5058.03    171.03 o
  -1  10  16     6336.23     6146.91    185.78 o
   0  10  16     6201.01     6481.41    189.75 o
   1  10  16       34.84      -66.28     66.28 o
   2  10  16     3101.50     3145.21    140.94 o
   3  10  16    15182.70    15143.40    385.25 o
   4  10  16    11461.14    11498.06    312.84 o
   5  10  16     3776.06     3724.06    288.55 o
   6  10  16     1710.63     1794.88    140.65 o
   7  10  16      349.36      295.54     74.94 o
   8  10  16      952.16      681.29    127.55 o
   9  10  16        3.42      -59.22     89.80 o
 -10  11  16       27.57      -52.45     75.65 o
  -9  11  16       51.97      101.24     84.81 o
  -8  11  16      732.18      631.65    119.47 o
  -7  11  16      350.77      322.39     94.56 o
  -6  11  16      703.53      788.69    127.78 o
  -5  11  16     8607.86     8862.81    262.31 o
  -4  11  16    11391.16    11114.73    293.71 o
  -3  11  16     2712.71     2952.96    167.57 o
  -2  11  16     8574.09     8884.13    229.91 o
  -1  11  16     5391.94     5240.30    178.94 o
   0  11  16     1287.21     1148.81     81.70 o
   1  11  16     2248.30     2343.38    146.23 o
   2  11  16     2938.73     2816.51    201.17 o
   3  11  16      207.52      179.74     55.23 o
   4  11  16      318.51      293.01     79.98 o
   5  11  16      407.80      442.17    108.84 o
   6  11  16     1022.68     1026.75    142.90 o
   7  11  16      744.84      789.97    184.83 o
   8  11  16       18.12       65.08     84.76 o
 -10  12  16     1791.61     1980.13    203.33 o
  -9  12  16     4075.34     4331.46    296.88 o
  -8  12  16     2378.74     2258.78    237.98 o
  -7  12  16      936.12      874.13    132.74 o
  -6  12  16     2887.26     2997.70    217.28 o
  -5  12  16      220.32      143.11     77.66 o
  -4  12  16     3065.61     3089.71    173.22 o
  -3  12  16     1651.94     1479.74    103.87 o
  -2  12  16     1293.73     1366.44    102.42 o
  -1  12  16     6719.76     7108.57    213.21 o
   0  12  16     4588.96     4466.24    154.12 o
   1  12  16      736.09      649.24     87.10 o
   2  12  16     1393.63     1444.95    125.46 o
   3  12  16     6563.40     6761.07    321.12 o
   4  12  16     5787.34     5759.61    204.33 o
   5  12  16     2198.65     2111.81    152.93 o
   6  12  16     1625.11     1482.17    166.67 o
   7  12  16       12.58      128.35    152.73 o
   8  12  16      211.47      247.18    133.25 o
  -9  13  16      648.05      716.26    135.06 o
  -8  13  16     2344.14     2340.42    210.30 o
  -7  13  16      890.90      961.68    143.94 o
  -6  13  16     1151.42     1156.51    149.66 o
  -5  13  16     4014.72     4201.94    256.08 o
  -4  13  16     6989.50     7038.06    263.29 o
  -3  13  16     5855.98     5704.11    231.58 o
  -2  13  16     4581.49     4591.85    208.55 o
  -1  13  16     1052.52      977.00    102.59 o
   0  13  16        3.39      -23.27     64.49 o
   1  13  16       94.13       26.86     60.66 o
   2  13  16       38.78       14.47     77.30 o
   3  13  16     1065.55      920.12    121.95 o
   4  13  16     1411.68     1304.40    122.92 o
   5  13  16      492.55      445.55     73.70 o
   6  13  16     2424.15     2386.54    290.65 o
   7  13  16     2345.04     2475.12    227.17 o
  -8  14  16     4276.15     4439.17    338.85 o
  -7  14  16     4680.50     4836.14    380.85 o
  -6  14  16     2488.60     2359.84    343.76 o
  -5  14  16      499.27      534.78     96.52 o
  -4  14  16      105.08      -27.00     68.01 o
  -3  14  16       78.65       87.40     79.40 o
  -2  14  16       85.06       73.00     67.03 o
  -1  14  16      486.68      523.80     85.52 o
   0  14  16      167.33       51.74    117.73 o
   1  14  16      716.52      968.11    195.09 o
   2  14  16     6750.23     6157.88    381.76 o
   3  14  16     4936.75     5069.62    283.40 o
   4  14  16     4676.81     4681.81    269.75 o
   5  14  16     1791.79     1594.59    120.53 o
   6  14  16     1283.48     1070.07    131.86 o
  -7  15  16     1806.42     1914.85    203.28 o
  -6  15  16     2588.95     2879.88    263.13 o
  -5  15  16     1087.14     1144.69    125.66 o
  -4  15  16     1038.98      882.09    112.43 o
  -3  15  16     2316.65     2347.40    236.97 o
  -2  15  16     3933.39     4218.68    275.71 o
  -1  15  16     2473.06     2550.56    168.32 o
   0  15  16      221.89      152.11     85.37 o
   1  15  16       51.76      -97.44     97.44 o
   2  15  16     1846.99     1779.55    175.89 o
   3  15  16     3054.02     3159.19    228.90 o
   4  15  16      986.51      916.61    135.44 o
  -5  16  16       20.28      -46.65     69.38 o
  -4  16  16     1464.95     1313.93    132.40 o
  -3  16  16      573.80      459.49    151.30 o
  -2  16  16      278.24      246.05    152.60 o
  -1  16  16      556.24      599.49    175.53 o
   0  16  16      974.40     1356.12    212.42 o
   1  16  16     1934.02     1983.18    299.92 o
   2  16  16     2504.07     2515.65    176.88 o
   3  16  16     2356.63     2256.67    202.97 o
 -13   1  17        6.00      122.49     53.74 o
 -12   1  17     1187.07     1186.31     80.26 o
 -11   1  17      752.56      651.00     64.44 o
 -10   1  17       31.71      101.65     46.09 o
  -9   1  17      283.56      281.03     40.69 o
  -8   1  17        8.63      126.40     38.32 o
  -7   1  17      984.21     1001.11     63.90 o
  -6   1  17       31.18       22.65     31.61 o
  -5   1  17        1.26       35.49     32.86 o
  -4   1  17      147.41      106.87     33.81 o
  -3   1  17       15.49       86.58     36.83 o
  -2   1  17       31.71      124.24     32.96 o
  -1   1  17        3.68       76.93     24.06 o
   0   1  17      792.28      914.94     48.19 o
   1   1  17      782.97      715.96     53.53 o
   2   1  17     1886.42     1890.65    116.25 o
   3   1  17      181.43      146.65     57.05 o
   4   1  17      278.67      282.83     72.27 o
   5   1  17       96.64       59.91     46.95 o
   6   1  17      620.60      670.09     73.73 o
   7   1  17       11.15       70.36     58.77 o
   8   1  17      169.46      359.27     86.54 o
   9   1  17      254.63      385.75     90.39 o
  10   1  17       67.57      141.20    121.65 o
  11   1  17      110.83      105.60    179.58 o
 -13   2  17       55.55       70.56     56.16 o
 -12   2  17       24.19       67.91     46.97 o
 -11   2  17      273.15      254.00     47.43 o
 -10   2  17       84.75       75.33     44.07 o
  -9   2  17      624.49      749.51     70.77 o
  -8   2  17     1598.59     1640.42     72.11 o
  -7   2  17      529.43      538.78     48.08 o
  -6   2  17       19.60       40.09     38.27 o
  -5   2  17      104.62       90.15     34.54 o
  -4   2  17      751.02      705.88     78.96 o
  -3   2  17     2761.30     2857.50     72.93 o
  -2   2  17     3114.04     3130.03     62.38 o
  -1   2  17     3099.61     3423.67     75.85 o
   0   2  17      662.27      875.57     43.33 o
   1   2  17       41.30       63.82     29.57 o
   2   2  17     1500.86     1922.48    169.83 o
   3   2  17     1439.19     1525.72    112.03 o
   4   2  17       18.49       34.45     39.66 o
   5   2  17       30.24       16.36     60.37 o
   6   2  17      224.79      248.25     57.57 o
   7   2  17      867.61      761.48     78.44 o
   8   2  17      654.24      738.83     83.31 o
   9   2  17       18.45      101.57     60.52 o
  10   2  17        5.14      185.02     76.18 o
  11   2  17      371.24      636.64    132.58 o
 -13   3  17      179.77      170.50     61.84 o
 -12   3  17       29.95      115.99     56.41 o
 -11   3  17      214.28      157.40     40.65 o
 -10   3  17       24.16       31.76     38.54 o
  -9   3  17      802.18      723.40     63.02 o
  -8   3  17      636.66      646.89     58.59 o
  -7   3  17     1380.04     1324.63     73.15 o
  -6   3  17      227.75      212.91     45.41 o
  -5   3  17     1260.05     1188.61     69.59 o
  -4   3  17      789.20      853.66     53.93 o
  -3   3  17      709.36      676.27     32.64 o
  -2   3  17      379.71      351.66     26.15 o
  -1   3  17        5.91       78.39     24.62 o
   0   3  17      435.36      494.96     30.05 o
   1   3  17     1331.25     1381.28     46.37 o
   2   3  17     3665.24     3313.52     90.07 o
   3   3  17     1276.42     1135.91     72.78 o
   4   3  17      193.17      154.31     39.12 o
   5   3  17      871.37      986.29    105.95 o
   6   3  17     2614.58     2633.78    118.17 o
   7   3  17      630.49      608.16     73.61 o
   8   3  17      532.03      642.83     86.54 o
   9   3  17       42.56       62.17     61.68 o
  10   3  17       39.55      -54.82    116.85 o
  11   3  17        7.11       53.21     94.63 o
 -13   4  17       64.12       73.12     61.28 o
 -12   4  17      471.84      601.42     88.05 o
 -11   4  17      537.33      583.07     70.39 o
 -10   4  17     1916.83     1852.09     89.92 o
  -9   4  17      927.33      858.72     60.79 o
  -8   4  17     3377.90     3060.93    107.38 o
  -7   4  17      227.86      233.48     40.32 o
  -6   4  17      398.27      446.41     44.50 o
  -5   4  17     7018.69     6748.75    153.98 o
  -4   4  17     2412.60     2297.30     66.46 o
  -3   4  17      596.35      589.38     29.59 o
  -2   4  17     1197.85     1192.49     45.19 o
  -1   4  17      614.94      634.06     32.17 o
   0   4  17       57.12       25.92     10.89 o
   1   4  17     1808.99     1678.62     64.10 o
   2   4  17     2632.10     2472.71    131.91 o
   3   4  17      393.82      397.48     32.96 o
   4   4  17       87.75      108.52     31.00 o
   5   4  17     2786.55     2833.99    169.14 o
   6   4  17     1674.47     1631.66    102.98 o
   7   4  17       83.98       39.97     56.61 o
   8   4  17       10.29       17.78     59.07 o
   9   4  17        3.97      -23.32     63.02 o
  10   4  17       64.44       55.62     75.81 o
  11   4  17       25.87      -94.02     94.02 o
 -13   5  17        0.99      147.92     76.96 o
 -12   5  17        0.85       41.61     57.69 o
 -11   5  17      219.29      247.44     61.11 o
 -10   5  17      815.31      815.81     94.81 o
  -9   5  17     2104.34     1736.43    105.82 o
  -8   5  17      549.54      583.32     50.01 o
  -7   5  17        2.24       29.82     29.54 o
  -6   5  17      969.68     1017.11     65.96 o
  -5   5  17      283.69      385.62     31.82 o
  -4   5  17     1560.15     1487.87     60.16 o
  -3   5  17      920.24      816.20     29.95 o
  -2   5  17     1433.05     1376.74     46.39 o
  -1   5  17      601.23      486.39     33.54 o
   0   5  17      534.13      563.38     46.84 o
   1   5  17      893.50      856.31     46.64 o
   2   5  17      262.28      261.98     60.07 o
   3   5  17       21.62       36.89     33.58 o
   4   5  17       63.01      120.10     45.95 o
   5   5  17      948.17      943.70     94.68 o
   6   5  17       28.60      -18.96     52.90 o
   7   5  17        1.27       27.94     62.69 o
   8   5  17      205.32      330.40     85.61 o
   9   5  17        1.64       28.61     71.89 o
  10   5  17      107.51      131.57     65.10 o
  11   5  17      117.75      170.76     79.83 o
 -13   6  17       62.21      173.00     84.07 o
 -12   6  17      322.00      533.65    107.28 o
 -11   6  17      853.48      859.10     93.56 o
 -10   6  17      249.75      289.23     76.04 o
  -9   6  17       13.77       85.34     82.33 o
  -8   6  17      361.74      366.03     74.58 o
  -7   6  17      373.66      408.25     65.36 o
  -6   6  17      111.30       67.55     36.45 o
  -5   6  17     2387.26     2311.64     49.28 o
  -4   6  17       11.71       15.16     11.57 o
  -3   6  17        4.78       -7.07     21.16 o
  -2   6  17     1225.26     1173.13     39.55 o
  -1   6  17      123.95       78.58     22.18 o
   0   6  17     1284.98     1253.30     66.73 o
   1   6  17     1069.77      984.71     46.89 o
   2   6  17     2590.58     2415.78     79.63 o
   3   6  17     2954.34     3037.44    154.38 o
   4   6  17      532.56      637.68     81.80 o
   5   6  17     1342.97     1334.59    120.74 o
   6   6  17     1031.65     1009.52    140.25 o
   7   6  17     1661.93     1575.14    109.83 o
   8   6  17     1001.72      977.91     90.79 o
   9   6  17      572.29      641.62     86.62 o
  10   6  17      348.81      316.42     75.29 o
 -12   7  17      409.27      432.50     99.09 o
 -11   7  17        9.11       79.74     87.24 o
 -10   7  17       77.72       26.09     82.95 o
  -9   7  17        7.65      120.07     87.98 o
  -8   7  17        7.01       35.81     47.78 o
  -7   7  17     1047.29     1216.77     94.13 o
  -6   7  17      589.27      694.37     69.64 o
  -5   7  17      464.57      457.02     46.18 o
  -4   7  17       52.03      129.75     51.83 o
  -3   7  17       38.76      102.20     39.49 o
  -2   7  17      317.01      337.89     50.82 o
  -1   7  17     1982.62     1956.83     79.10 o
   0   7  17     1794.93     1833.26     59.72 o
   1   7  17      311.47      260.81     26.52 o
   2   7  17     1447.26     1713.81     84.65 o
   3   7  17     1401.20     1547.18     92.01 o
   4   7  17     4788.20     4624.65    173.55 o
   5   7  17     1612.62     1819.32    124.58 o
   6   7  17      543.85      621.72     83.61 o
   7   7  17       14.83       91.38     59.16 o
   8   7  17       20.75       99.17     72.34 o
   9   7  17       22.39       10.94     62.44 o
  10   7  17      364.52      621.54    100.26 o
 -12   8  17      331.88      721.13    122.12 o
 -11   8  17        0.59      243.29     97.08 o
 -10   8  17      718.65      825.47    145.68 o
  -9   8  17       55.14      359.15    223.17 o
  -8   8  17       41.38       82.96     80.23 o
  -7   8  17      205.57       84.78     82.62 o
  -6   8  17      557.83      592.68     82.35 o
  -5   8  17      105.62       53.08     58.06 o
  -4   8  17      368.36      397.34     72.70 o
  -3   8  17      105.55      170.78     38.28 o
  -2   8  17       23.33       43.66     34.38 o
  -1   8  17      190.70      210.08     45.59 o
   0   8  17      150.97      130.97     33.12 o
   1   8  17      363.65      469.20     68.23 o
   2   8  17      356.84      348.11     67.01 o
   3   8  17      118.16      333.71     62.39 o
   4   8  17      292.31      365.67    108.82 o
   5   8  17     1005.98      865.45     89.31 o
   6   8  17       71.48        8.38     57.52 o
   7   8  17        0.23      -60.76     60.76 o
   8   8  17        0.16       12.50     57.07 o
   9   8  17      148.41      185.42     71.39 o
  10   8  17       41.92      -41.54     75.08 o
 -11   9  17       20.44       -4.19     74.25 o
 -10   9  17        0.19       17.90    165.76 o
  -9   9  17      174.47      216.39     87.62 o
  -8   9  17      426.62      485.98    107.27 o
  -7   9  17      224.28      198.95     55.16 o
  -6   9  17       32.73       53.09     55.62 o
  -5   9  17      794.69      921.84     97.24 o
  -4   9  17      155.98      249.13     72.64 o
  -3   9  17       61.56      142.48     57.13 o
  -2   9  17        0.01      107.03     58.86 o
  -1   9  17       22.32        9.68     44.10 o
   0   9  17      823.70      743.31     68.55 o
   1   9  17     1499.45     1455.38    114.98 o
   2   9  17      549.66      628.69     76.31 o
   3   9  17        1.25       47.26     40.14 o
   4   9  17     1868.92     1917.71    171.51 o
   5   9  17       11.04       73.65     57.25 o
   6   9  17      399.47      399.84     71.26 o
   7   9  17       55.56       20.99     73.30 o
   8   9  17       36.19      -38.96     90.93 o
   9   9  17      194.79      272.65    101.87 o
 -11  10  17        0.61       17.33     84.17 o
 -10  10  17       44.97      220.28    100.41 o
  -9  10  17       56.95      105.84     85.29 o
  -8  10  17      343.04      259.19     97.51 o
  -7  10  17      678.59      725.65    165.79 o
  -6  10  17     2137.99     2079.19    131.71 o
  -5  10  17       94.19       15.93     55.04 o
  -4  10  17      112.37      127.04     61.40 o
  -3  10  17        2.16       56.43     54.90 o
  -2  10  17      307.24      261.47     59.75 o
  -1  10  17      257.19      241.72     58.07 o
   0  10  17       82.45      151.39     55.15 o
   1  10  17       56.06       42.26     58.44 o
   2  10  17       52.10       17.00     62.87 o
   3  10  17      299.25      711.75     88.88 o
   4  10  17      723.67     1134.93    119.38 o
   5  10  17      278.69      162.50    163.46 o
   6  10  17       46.15      -58.16     70.68 o
   7  10  17      493.88      333.62     88.22 o
   8  10  17      122.32      229.96    103.87 o
   9  10  17      380.14      295.14    130.10 o
 -10  11  17      599.24      580.24    129.06 o
  -9  11  17     1394.53     1522.10    173.26 o
  -8  11  17       22.14       26.28     88.15 o
  -7  11  17      241.71      247.50     86.34 o
  -6  11  17      851.20      648.65     88.27 o
  -5  11  17       68.39      166.72    149.35 o
  -4  11  17      273.10      358.02     73.13 o
  -3  11  17      675.31      783.10     79.77 o
  -2  11  17      212.28      217.37     62.15 o
  -1  11  17        0.37      -23.96     52.88 o
   0  11  17      962.35      888.28     75.19 o
   1  11  17      540.15      574.68     87.79 o
   2  11  17        0.19      -20.82     57.07 o
   3  11  17      535.98      565.00     75.21 o
   4  11  17        0.08      -53.95     53.95 o
   5  11  17       10.91       61.07     90.13 o
   6  11  17      240.21       78.37     64.87 o
   7  11  17      945.03     1073.96    167.21 o
   8  11  17      159.42      275.32    110.44 o
 -10  12  17      186.97      203.39    110.95 o
  -9  12  17       66.18       81.41     90.06 o
  -8  12  17        1.40       71.39     89.32 o
  -7  12  17       64.96      142.85     90.43 o
  -6  12  17      519.31      543.89    115.41 o
  -5  12  17      733.59      760.65    120.78 o
  -4  12  17      999.57     1001.44     90.73 o
  -3  12  17      931.88      976.21     92.84 o
  -2  12  17     2517.17     2569.10    134.07 o
  -1  12  17        0.23       84.22     69.21 o
   0  12  17      446.22      346.14     60.98 o
   1  12  17       22.54       47.68     84.63 o
   2  12  17      473.06      461.37     88.59 o
   3  12  17     1631.98     1794.46    143.41 o
   4  12  17      701.78      934.15     98.08 o
   5  12  17        6.42       29.04     91.25 o
   6  12  17       12.87       21.70     86.99 o
   7  12  17      151.93      117.25     98.38 o
  -9  13  17      213.24      321.51    111.50 o
  -8  13  17      238.63      321.11    110.97 o
  -7  13  17      301.88      552.36    124.26 o
  -6  13  17       31.41       77.94    134.40 o
  -5  13  17      174.57      353.91     91.13 o
  -4  13  17     1882.94     1846.84    147.57 o
  -3  13  17        3.33       84.92     69.83 o
  -2  13  17      128.25      125.29     69.58 o
  -1  13  17       50.70       43.56     56.23 o
   0  13  17       86.55       64.75     51.88 o
   1  13  17     1630.95     1397.68    108.76 o
   2  13  17       59.98       75.21    108.79 o
   3  13  17      203.14      235.70     85.74 o
   4  13  17       46.60      211.44     70.52 o
   5  13  17      191.63      221.88     74.99 o
   6  13  17      441.62      619.02    137.43 o
  -8  14  17      273.38      293.18    124.06 o
  -7  14  17      362.25      533.25    131.40 o
  -6  14  17     1610.19     1412.02    168.15 o
  -5  14  17        5.05      -66.35     72.92 o
  -4  14  17      258.46      203.34     72.97 o
  -3  14  17     2090.13     2059.90    153.70 o
  -2  14  17     1154.96     1195.31    120.66 o
  -1  14  17        0.17      -42.85     66.68 o
   0  14  17     1301.66     1520.96    137.54 o
   1  14  17      100.71      -68.24     68.24 o
   2  14  17      125.90      111.29     88.51 o
   3  14  17      368.35      533.55    113.43 o
   4  14  17       49.74      127.61    108.63 o
   5  14  17       59.30       41.23     64.35 o
  -6  15  17      461.33      289.08     81.49 o
  -5  15  17      110.45      -18.57    108.96 o
  -4  15  17       73.68       55.43     67.40 o
  -3  15  17      150.46      191.80     96.58 o
  -2  15  17        0.58       16.57     67.29 o
  -1  15  17      141.57      146.55     66.04 o
   0  15  17       19.82       -1.02     68.16 o
   1  15  17       28.86      154.98    118.38 o
   2  15  17        0.08      -21.25     75.93 o
   3  15  17      659.03      642.44    123.81 o
   4  15  17       88.20      146.45    151.71 o
  -4  16  17        0.59       86.03     83.31 o
  -3  16  17       73.56       42.87     77.07 o
  -2  16  17      115.12       91.75     73.65 o
  -1  16  17      241.36      291.84     83.71 o
   0  16  17     1184.60     1276.07    136.82 o
   1  16  17      657.10      561.50     99.17 o
   2  16  17        7.86       63.02     77.26 o
 -13   0  18       98.83      111.21     64.83 o
 -12   0  18     2897.34     2837.98    172.09 o
 -11   0  18     6891.91     6641.47    242.15 o
 -10   0  18     6259.26     6127.69    232.99 o
  -9   0  18    17494.26    17282.42    347.22 o
  -8   0  18    18563.56    18058.36    422.99 o
  -7   0  18     1688.30     1470.33    125.94 o
  -6   0  18      106.57      251.36     68.92 o
  -5   0  18     6276.17     6365.53    218.46 o
  -4   0  18      524.37      556.74     74.21 o
  -3   0  18     2234.89     2486.17    126.69 o
  -2   0  18     2023.86     1717.22     84.90 o
  -1   0  18     2263.30     2084.55     89.77 o
   0   0  18    16206.56    17364.50    290.92 o
   1   0  18    12914.50    13727.24    262.07 o
   2   0  18     7380.36     7205.06    312.30 o
   3   0  18     1850.05     1494.69    154.51 o
   4   0  18     9724.46     9373.47    402.69 o
   5   0  18      198.86      320.40     76.13 o
   6   0  18     1447.71     1642.47    140.63 o
   7   0  18     1539.04     1525.18    144.55 o
   8   0  18      422.00      671.99    117.44 o
   9   0  18     5785.17     5404.93    260.30 o
  10   0  18      507.87      378.81    159.68 o
  11   0  18      606.47      685.11    196.60 o
 -13   1  18      624.19      735.38     77.29 o
 -12   1  18      367.25      407.45     64.34 o
 -11   1  18      643.90      666.78     64.07 o
 -10   1  18     5452.70     5380.94    147.92 o
  -9   1  18     3560.32     3758.98    110.06 o
  -8   1  18    10646.97    10690.20    192.99 o
  -7   1  18    10049.14     9882.92    179.84 o
  -6   1  18     1342.62     1412.53     70.44 o
  -5   1  18      114.61      162.34     39.70 o
  -4   1  18    12810.72    12032.52    200.62 o
  -3   1  18     7326.70     7543.17    152.73 o
  -2   1  18     3093.82     3161.88     71.02 o
  -1   1  18     2922.94     2598.75     77.67 o
   0   1  18      477.94      456.77     39.44 o
   1   1  18     5274.05     4900.14    112.52 o
   2   1  18     3647.38     3356.15    187.66 o
   3   1  18     4520.96     4406.47    186.96 o
   4   1  18     7362.51     7219.60    247.48 o
   5   1  18     5945.99     6413.66    171.25 o
   6   1  18     6871.66     7371.84    192.83 o
   7   1  18     4207.13     4471.24    160.98 o
   8   1  18     6204.53     6591.89    202.31 o
   9   1  18      803.33      950.54    111.28 o
  10   1  18      752.61      778.19    103.28 o
  11   1  18     1447.50     1364.32    178.72 o
 -13   2  18      277.90      350.57     66.83 o
 -12   2  18     1019.93     1057.20     72.71 o
 -11   2  18     2102.64     2138.20    102.02 o
 -10   2  18     1560.46     1453.62     83.00 o
  -9   2  18     7051.86     6806.51    174.62 o
  -8   2  18    13702.60    13032.41    187.58 o
  -7   2  18     1812.65     1740.00     78.36 o
  -6   2  18     1631.85     1605.68     76.86 o
  -5   2  18      232.35      191.32     36.34 o
  -4   2  18     2021.84     1822.42     74.23 o
  -3   2  18     2569.18     2337.55     63.04 o
  -2   2  18    11915.34    11685.13    115.89 o
  -1   2  18     7185.32     6926.82    103.51 o
   0   2  18    15148.96    15824.71    159.21 o
   1   2  18     7720.16     7561.74    147.20 o
   2   2  18     5084.04     5463.24    131.87 o
   3   2  18     2661.55     2780.03    155.70 o
   4   2  18    11703.74    11500.45    220.85 o
   5   2  18     1968.98     2003.55     99.05 o
   6   2  18      308.24      275.53     56.13 o
   7   2  18      362.31      344.70     76.94 o
   8   2  18     1075.51     1013.14     91.88 o
   9   2  18     3639.68     3923.58    170.90 o
  10   2  18     1831.09     1997.72    150.00 o
  11   2  18     2043.85     2155.16    206.12 o
 -13   3  18      777.23      983.36     94.36 o
 -12   3  18     2078.39     2023.18    119.57 o
 -11   3  18       53.89       60.09     40.09 o
 -10   3  18     3744.46     3559.11    121.03 o
  -9   3  18     1349.24     1393.18     83.37 o
  -8   3  18     5775.37     5728.01    146.58 o
  -7   3  18    15900.85    15232.28    222.48 o
  -6   3  18     4180.75     4044.86    130.60 o
  -5   3  18       11.32      -32.43     32.43 o
  -4   3  18     3527.06     3670.76    101.46 o
  -3   3  18    11988.44    11481.99    136.52 o
  -2   3  18    16570.31    17038.78    133.86 o
  -1   3  18     4175.93     3736.57     78.17 o
   0   3  18     6700.81     6769.06     99.03 o
   1   3  18     1517.07     1841.97     55.02 o
   2   3  18      637.05      598.74     45.41 o
   3   3  18     3664.97     3257.71    111.13 o
   4   3  18     3945.76     3891.77    124.56 o
   5   3  18      467.85      367.49    125.50 o
   6   3  18      843.66     1029.77     78.87 o
   7   3  18     1594.79     1761.08    110.16 o
   8   3  18     1952.36     2041.67    121.67 o
   9   3  18        7.64      133.36     63.42 o
  10   3  18      530.69      513.40     90.76 o
  11   3  18     2425.96     2951.89    242.67 o
 -13   4  18      372.56      360.28     77.20 o
 -12   4  18     1561.24     1635.96    123.27 o
 -11   4  18      631.86      747.18     74.87 o
 -10   4  18      191.78      185.52     47.37 o
  -9   4  18      461.88      395.46     47.60 o
  -8   4  18     2958.68     2909.30    105.63 o
  -7   4  18      488.33      472.50     47.97 o
  -6   4  18      156.85      216.44     45.75 o
  -5   4  18       96.10       56.76     34.94 o
  -4   4  18     2397.95     2156.97     79.32 o
  -3   4  18    22017.74    21406.02    155.40 o
  -2   4  18    16736.18    16352.69    160.01 o
  -1   4  18     2557.06     2174.63     54.72 o
   0   4  18     5164.80     5011.30    121.80 o
   1   4  18     7543.30     7235.82    121.87 o
   2   4  18     2901.40     3056.86    171.42 o
   3   4  18     3888.32     3552.55    255.78 o
   4   4  18    10136.07     9820.25    300.36 o
   5   4  18      967.44      917.01    110.07 o
   6   4  18     2494.93     2184.97    117.03 o
   7   4  18      942.12      999.75     90.10 o
   8   4  18      937.92     1153.00     99.48 o
   9   4  18     5088.99     5332.38    196.59 o
  10   4  18     3145.50     3121.91    162.95 o
  11   4  18     2265.71     2676.97    231.36 o
 -13   5  18     2141.88     2028.38    166.71 o
 -12   5  18      557.53      666.94     91.14 o
 -11   5  18      346.51      339.98     76.27 o
 -10   5  18     1703.52     1695.95    129.40 o
  -9   5  18       88.59       56.08     51.84 o
  -8   5  18     7347.49     7450.39    168.35 o
  -7   5  18     7948.76     8015.67    138.65 o
  -6   5  18     2683.29     2862.04     87.22 o
  -5   5  18     2908.63     2815.59     84.81 o
  -4   5  18     2002.95     1915.25     63.71 o
  -3   5  18     7399.24     7572.61     85.23 o
  -2   5  18     2631.40     2526.64     50.89 o
  -1   5  18     3618.97     3457.35     98.95 o
   0   5  18     3528.36     3059.97     87.64 o
   1   5  18      531.87      587.04     36.48 o
   2   5  18     2046.25     1958.18    113.28 o
   3   5  18    12217.52    12172.51    211.03 o
   4   5  18    24235.07    23550.47    469.95 o
   5   5  18     5483.34     5646.13    196.67 o
   6   5  18     3572.14     3485.25    146.51 o
   7   5  18     1673.12     1800.91    115.45 o
   8   5  18     1945.11     2020.45    126.55 o
   9   5  18      383.65      412.95    156.69 o
  10   5  18     2805.28     2830.63    166.43 o
 -12   6  18     5915.89     5463.09    256.54 o
 -11   6  18     1616.03     1694.20    222.56 o
 -10   6  18      591.03      601.87     86.55 o
  -9   6  18     2803.95     2553.69    144.16 o
  -8   6  18     6947.56     6804.66    215.48 o
  -7   6  18     2073.43     1886.03     88.13 o
  -6   6  18     3843.57     3717.91    110.97 o
  -5   6  18     1810.10     1758.91     61.05 o
  -4   6  18     2137.48     1883.12     63.07 o
  -3   6  18     3231.41     3138.87     82.86 o
  -2   6  18     7118.15     6756.74    118.39 o
  -1   6  18     3314.83     3152.94     79.15 o
   0   6  18     7807.47     7475.47    153.86 o
   1   6  18       79.06      169.76     30.92 o
   2   6  18       39.48       38.59     45.16 o
   3   6  18     3360.34     3301.51    115.53 o
   4   6  18    10482.54    10650.70    253.80 o
   5   6  18     1077.67     1102.09    128.19 o
   6   6  18     1259.80     1172.41     93.13 o
   7   6  18      541.09      505.06     68.80 o
   8   6  18     1023.94     1007.71    111.17 o
   9   6  18     1179.19     1240.32    111.50 o
  10   6  18      881.07     1095.30    110.08 o
 -12   7  18      423.22      435.68    100.18 o
 -11   7  18     1105.82     1351.44    137.58 o
 -10   7  18     4051.46     4182.28    263.20 o
  -9   7  18     2379.49     2273.37    192.65 o
  -8   7  18     4941.86     4812.08    279.13 o
  -7   7  18    10758.30    11024.47    373.91 o
  -6   7  18     2882.37     3179.71    201.26 o
  -5   7  18     3680.02     3887.11    210.05 o
  -4   7  18    12891.94    12087.35    358.20 o
  -3   7  18      884.25      706.30     95.37 o
  -2   7  18      459.23      431.32     37.00 o
  -1   7  18      730.55      578.63     36.18 o
   0   7  18     1970.69     1941.92     67.47 o
   1   7  18      929.70      745.80     70.46 o
   2   7  18     5987.66     5962.34    148.40 o
   3   7  18     8137.10     8768.04    195.15 o
   4   7  18    22585.81    22086.52    364.87 o
   5   7  18    16582.72    17197.55    343.81 o
   6   7  18     5344.59     5245.21    180.18 o
   7   7  18     3639.92     3692.64    161.04 o
   8   7  18     4278.03     4305.60    180.33 o
   9   7  18     1541.15     1526.53    121.24 o
  10   7  18     3078.89     3114.91    169.44 o
 -12   8  18     3679.10     3935.98    228.54 o
 -11   8  18     5228.70     5322.13    255.37 o
 -10   8  18      935.91      968.09    140.74 o
  -9   8  18     1346.96     1194.78    265.85 o
  -8   8  18     3204.00     3154.85    218.77 o
  -7   8  18     2409.37     2504.22    137.23 o
  -6   8  18     1552.63     1630.89    116.19 o
  -5   8  18     4078.30     3848.26    201.23 o
  -4   8  18     3251.78     3497.20    204.19 o
  -3   8  18    12193.70    12025.66    249.34 o
  -2   8  18     3932.07     3958.90    146.56 o
  -1   8  18       12.22       26.73     45.57 o
   0   8  18     2422.95     2400.23     75.96 o
   1   8  18     4344.73     4563.33    189.11 o
   2   8  18      209.05      201.84     37.90 o
   3   8  18     3941.77     4021.46    136.49 o
   4   8  18    11807.38    12280.02    274.64 o
   5   8  18        0.93      -11.25     62.22 o
   6   8  18       60.48      -22.70     55.72 o
   7   8  18     1062.02      989.00     92.91 o
   8   8  18      127.60      138.50     61.99 o
   9   8  18     1246.86     1200.14    117.38 o
 -11   9  18      371.47      442.75    133.31 o
 -10   9  18     3995.62     3951.48    263.28 o
  -9   9  18      790.02      822.51    132.81 o
  -8   9  18      745.00      727.88    122.51 o
  -7   9  18     1551.27     1744.70    118.32 o
  -6   9  18     3850.79     3673.85    169.13 o
  -5   9  18     3284.29     3414.49    164.72 o
  -4   9  18     7709.42     8033.63    245.89 o
  -3   9  18     7892.11     7806.07    209.95 o
  -2   9  18     3522.01     3530.96    145.10 o
  -1   9  18     2179.36     2094.37    102.24 o
   0   9  18     1159.54     1078.04     77.94 o
   1   9  18     1519.25     1804.13    130.27 o
   2   9  18      722.58      695.70    106.28 o
   3   9  18      582.10      571.79     89.12 o
   4   9  18     7070.42     7053.37    304.34 o
   5   9  18     3977.12     3993.59    239.82 o
   6   9  18     3002.10     3058.60    181.60 o
   7   9  18     1589.66     1713.11    145.69 o
   8   9  18     1270.54     1337.49    133.39 o
   9   9  18     1107.62     1095.11    170.65 o
 -11  10  18      349.24      531.19    101.96 o
 -10  10  18      199.80      132.65     86.58 o
  -9  10  18     1447.30     1236.45    156.99 o
  -8  10  18     1900.36     1732.40    174.30 o
  -7  10  18      469.54      571.28    111.96 o
  -6  10  18       16.35       -9.84     69.41 o
  -5  10  18      511.72      409.43     70.58 o
  -4  10  18     7892.55     8055.28    218.88 o
  -3  10  18     5172.88     5474.79    181.94 o
  -2  10  18     2627.87     2601.28    128.83 o
  -1  10  18     2168.03     2093.80    106.61 o
   0  10  18     9479.34     9560.17    215.13 o
   1  10  18     3311.09     3365.53    243.71 o
   2  10  18     2298.38     2470.78    150.91 o
   3  10  18     4762.60     4782.01    181.09 o
   4  10  18     8014.53     8352.90    305.06 o
   5  10  18      238.70      172.42    110.93 o
   6  10  18       91.59       84.24     71.33 o
   7  10  18        0.06     -104.87    104.87 o
   8  10  18        1.55      -55.93     73.45 o
 -10  11  18     1380.57     1198.67    166.13 o
  -9  11  18     1199.32     1145.91    160.17 o
  -8  11  18      931.84      889.91    126.84 o
  -7  11  18      887.63      859.89    122.93 o
  -6  11  18     1891.79     1955.09    132.95 o
  -5  11  18     4120.98     4288.72    250.54 o
  -4  11  18     8730.54     8803.14    235.11 o
  -3  11  18     2625.28     2614.44    134.62 o
  -2  11  18     2645.12     2680.96    135.15 o
  -1  11  18     4775.89     4884.97    161.42 o
   0  11  18     1568.28     1663.96    112.49 o
   1  11  18      213.12       69.68     60.49 o
   2  11  18      221.76      116.18     61.88 o
   3  11  18      182.31      202.57     59.69 o
   4  11  18     1669.24     1760.52    121.90 o
   5  11  18     1389.35     1299.67    170.58 o
   6  11  18      414.75      252.04     79.40 o
   7  11  18      448.10      488.89    207.93 o
   8  11  18     1528.31     1549.48    186.98 o
  -9  12  18     2003.43     2191.23    209.61 o
  -8  12  18     1466.04     1543.59    173.61 o
  -7  12  18     1324.25     1436.04    267.88 o
  -6  12  18      695.17      654.22    124.86 o
  -5  12  18       97.64       30.58     62.93 o
  -4  12  18     3746.11     3698.15    161.69 o
  -3  12  18     5733.70     5793.92    199.18 o
  -2  12  18     1020.89     1060.71     94.86 o
  -1  12  18     1202.90     1188.15    100.15 o
   0  12  18     5808.68     5591.68    178.11 o
   1  12  18     1638.61     1753.72    116.37 o
   2  12  18     1482.40     1520.91    131.78 o
   3  12  18     3500.03     3758.28    197.44 o
   4  12  18     1980.18     2030.43    132.40 o
   5  12  18      349.87      318.67     75.33 o
   6  12  18       65.14      -84.21    135.03 o
   7  12  18      211.22      266.85    105.72 o
  -8  13  18     3033.13     3098.82    240.11 o
  -7  13  18     5086.36     5104.48    302.72 o
  -6  13  18     4800.16     4784.33    285.01 o
  -5  13  18     3005.73     3205.82    191.22 o
  -4  13  18     4035.48     4748.82    223.14 o
  -3  13  18     1519.33     1619.03    113.82 o
  -2  13  18     1121.33      967.21     94.37 o
  -1  13  18     2897.05     3023.16    153.47 o
   0  13  18      379.04      346.26     70.60 o
   1  13  18      263.74      296.61     78.23 o
   2  13  18      614.47      756.28    105.10 o
   3  13  18     1868.47     1907.03    149.45 o
   4  13  18     3872.38     4037.82    208.63 o
   5  13  18     3152.45     3336.82    196.55 o
   6  13  18     1736.14     1502.18    146.00 o
  -7  14  18     4078.30     3950.84    275.49 o
  -6  14  18     1452.69     1360.41    136.94 o
  -5  14  18      969.37      823.56    107.82 o
  -4  14  18       91.22      165.53     99.89 o
  -3  14  18     1887.99     1704.13    165.86 o
  -2  14  18     1296.50     1154.50    121.29 o
  -1  14  18     1314.20     1322.65    128.70 o
   0  14  18     3665.72     3750.79    203.42 o
   1  14  18     1144.17     1072.66    115.49 o
   2  14  18       54.57      106.82     80.45 o
   3  14  18      534.43      535.35    113.69 o
   4  14  18     3006.35     2703.76    217.78 o
   5  14  18      722.12      621.55     89.47 o
  -6  15  18     1462.54     1738.82    159.61 o
  -5  15  18      371.19      265.07     78.05 o
  -4  15  18     1489.35     1417.88    138.33 o
  -3  15  18      264.01      249.11     74.11 o
  -2  15  18       71.33       84.70     67.65 o
  -1  15  18     1090.46     1098.65    121.97 o
   0  15  18      400.62      247.41     79.59 o
   1  15  18      164.24       99.48     73.96 o
   2  15  18     3143.46     3160.47    200.59 o
   3  15  18     2072.20     1837.23    187.22 o
  -4  16  18       78.59      -76.66     76.66 o
  -3  16  18     2132.06     2268.40    167.10 o
  -2  16  18     1425.90     1455.44    140.16 o
  -1  16  18     1404.47     1482.00    146.58 o
   0  16  18     4366.65     4366.20    229.67 o
   1  16  18     1989.52     1877.09    160.85 o
 -13   1  19       14.19        1.11     47.11 o
 -12   1  19      160.47      237.74     54.39 o
 -11   1  19      201.41      168.86     45.82 o
 -10   1  19      459.25      503.95     66.58 o
  -9   1  19      159.43      292.15     54.11 o
  -8   1  19      309.82      331.37     55.91 o
  -7   1  19       28.63       -2.80     58.07 o
  -6   1  19       18.31       58.62     41.40 o
  -5   1  19       78.38      123.17     41.56 o
  -4   1  19      102.41      109.05     39.03 o
  -3   1  19      827.79      910.77     47.20 o
  -2   1  19        9.27       86.81     27.22 o
  -1   1  19      474.74      487.29     40.23 o
   0   1  19      976.73     1058.11     52.76 o
   1   1  19      169.40      314.35     39.89 o
   2   1  19     1875.96     1841.44    120.83 o
   3   1  19      420.13      308.42     75.04 o
   4   1  19      788.30      750.99    224.18 o
   5   1  19      506.31      562.98     67.64 o
   6   1  19      773.90     1134.78     92.40 o
   7   1  19      289.68      251.79     62.05 o
   8   1  19      119.50      203.69     74.66 o
   9   1  19        5.34       56.23     63.20 o
  10   1  19        1.53       -1.78     61.21 o
  11   1  19       30.65      -84.27    150.10 o
 -13   2  19       32.38      -40.96     55.28 o
 -12   2  19      757.49      837.45     77.43 o
 -11   2  19     1004.24      843.31     69.80 o
 -10   2  19        6.43       81.41     47.56 o
  -9   2  19        0.48       15.03     47.48 o
  -8   2  19     2494.92     2503.07     88.75 o
  -7   2  19       96.28       64.57     38.83 o
  -6   2  19      590.06      510.12     49.98 o
  -5   2  19     1701.71     1554.37     73.52 o
  -4   2  19     1753.94     1575.43     72.02 o
  -3   2  19      557.11      508.59     37.42 o
  -2   2  19     1525.07     1772.88     53.35 o
  -1   2  19       25.10       92.25     28.02 o
   0   2  19      799.44     1161.88     57.47 o
   1   2  19      292.33      432.87     44.33 o
   2   2  19     2126.47     2170.65     88.48 o
   3   2  19      969.91     1231.27    110.18 o
   4   2  19        3.60      -25.11     58.61 o
   5   2  19       17.74       34.67     49.28 o
   6   2  19     1006.81      825.68     78.34 o
   7   2  19      602.59      361.31     62.62 o
   8   2  19        5.49       38.70     56.10 o
   9   2  19      110.06      195.97     64.89 o
  10   2  19      100.89      159.16     80.67 o
  11   2  19       65.37       68.74     88.23 o
 -13   3  19        0.49        8.10     54.49 o
 -12   3  19        0.45      -20.76     54.77 o
 -11   3  19      408.17      399.67     62.86 o
 -10   3  19      319.16      399.15     58.85 o
  -9   3  19       58.77       81.60     51.24 o
  -8   3  19      503.30      518.01     56.79 o
  -7   3  19     3581.94     3515.68    134.43 o
  -6   3  19       79.23      170.26     49.32 o
  -5   3  19     1186.41     1144.65     64.77 o
  -4   3  19      451.90      537.21     48.46 o
  -3   3  19      213.10      339.69     27.09 o
  -2   3  19      662.54      685.22     32.67 o
  -1   3  19      159.37      211.42     31.58 o
   0   3  19      714.74      760.17     63.24 o
   1   3  19      903.95     1033.10     93.37 o
   2   3  19     4126.19     4139.03    105.93 o
   3   3  19       22.01       77.27     61.37 o
   4   3  19      487.55      540.91     87.02 o
   5   3  19      210.05      139.88     67.69 o
   6   3  19       90.14      121.78     52.88 o
   7   3  19     1995.78     1890.32    118.29 o
   8   3  19      439.30      395.95     73.13 o
   9   3  19        3.40       71.21     62.94 o
  10   3  19      123.08       47.01     66.48 o
 -13   4  19        6.04      121.56     72.82 o
 -12   4  19      355.34      325.80     65.39 o
 -11   4  19      364.55      385.58     64.93 o
 -10   4  19       10.28        4.33     46.96 o
  -9   4  19       17.09       76.37     40.25 o
  -8   4  19      168.02      101.45     39.90 o
  -7   4  19      121.52       90.91     39.47 o
  -6   4  19      150.90      202.37     46.24 o
  -5   4  19     1645.38     1664.22     82.45 o
  -4   4  19      111.21       98.42     39.68 o
  -3   4  19      419.90      632.16     32.12 o
  -2   4  19      192.41      222.62     26.09 o
  -1   4  19     1813.66     1715.36     51.34 o
   0   4  19      294.31      281.46     25.20 o
   1   4  19      539.83      648.49     46.31 o
   2   4  19       28.09      -37.03     48.38 o
   3   4  19      696.04      643.03     91.16 o
   4   4  19      542.65      521.58     63.88 o
   5   4  19     1852.95     1777.35    142.11 o
   6   4  19      765.60      590.00     73.09 o
   7   4  19       69.89       67.09     63.17 o
   8   4  19      378.05      402.92     74.82 o
   9   4  19        3.44      143.60     94.40 o
  10   4  19      200.19      377.37    111.93 o
 -13   5  19       32.26       65.26     82.54 o
 -12   5  19       43.15       85.76     90.00 o
 -11   5  19     1468.84     1324.22    106.92 o
 -10   5  19      373.67      329.87     63.27 o
  -9   5  19      290.11      291.39     53.71 o
  -8   5  19       13.26       57.02     42.03 o
  -7   5  19        9.44      100.66     34.23 o
  -6   5  19      392.43      577.53     49.63 o
  -5   5  19     1708.72     1402.69     63.84 o
  -4   5  19      374.35      402.42     28.15 o
  -3   5  19      904.00      759.79     33.84 o
  -2   5  19     6225.71     5952.87    101.96 o
  -1   5  19      776.83      766.11     41.94 o
   0   5  19     2899.20     3068.58     90.50 o
   1   5  19        2.94       65.41     24.03 o
   2   5  19      498.40      478.68     88.55 o
   3   5  19        8.29      235.22     63.33 o
   4   5  19     2412.05     2426.37    157.09 o
   5   5  19      625.13      759.82     92.10 o
   6   5  19     2180.24     2026.97    118.91 o
   7   5  19      215.78      260.75     68.37 o
   8   5  19      939.75      927.08     93.60 o
   9   5  19      919.19     1034.95    101.44 o
  10   5  19      223.28      278.44     78.12 o
 -12   6  19      377.33      551.92    107.10 o
 -11   6  19      257.54      310.76     88.99 o
 -10   6  19       84.41       13.74     83.00 o
  -9   6  19      162.42      216.87     93.20 o
  -8   6  19      424.19      438.15     72.36 o
  -7   6  19      135.91      143.69     43.79 o
  -6   6  19       16.32       40.74     33.44 o
  -5   6  19     3603.87     3363.86    115.16 o
  -4   6  19     1715.28     1667.19     78.02 o
  -3   6  19      101.51       82.80     30.90 o
  -2   6  19      924.25      906.15     44.19 o
  -1   6  19     6574.64     6544.05    116.55 o
   0   6  19     1320.39     1310.79    101.34 o
   1   6  19       63.03      156.45     37.12 o
   2   6  19      267.84      360.96     58.87 o
   3   6  19      106.77      229.44     44.32 o
   4   6  19      485.93      518.44     78.02 o
   5   6  19      208.12      230.62     64.28 o
   6   6  19     1263.30     1211.39     96.59 o
   7   6  19      623.15      582.61     73.10 o
   8   6  19      948.44      836.01    121.55 o
   9   6  19      772.92      865.85     95.99 o
  10   6  19       11.49      117.88     77.71 o
 -12   7  19       12.65       33.87     71.19 o
 -11   7  19      525.26      520.50     97.69 o
 -10   7  19       36.92      253.57     97.67 o
  -9   7  19       92.65      226.11    103.59 o
  -8   7  19      354.50      357.14    111.15 o
  -7   7  19      257.63      583.15    122.91 o
  -6   7  19      585.86      728.58    124.95 o
  -5   7  19      198.00      185.98     79.15 o
  -4   7  19      338.05      267.72     56.10 o
  -3   7  19      445.29      368.61     33.86 o
  -2   7  19      338.89      347.81     27.37 o
  -1   7  19      723.25      700.64     47.84 o
   0   7  19      262.38      285.87     41.31 o
   1   7  19      158.41      218.58     30.23 o
   2   7  19       18.12      142.25     42.93 o
   3   7  19      718.53      679.05    101.76 o
   4   7  19       75.22      239.89     73.63 o
   5   7  19       33.31      269.12     91.57 o
   6   7  19      512.38      492.32     78.44 o
   7   7  19       27.53      -10.31     66.40 o
   8   7  19       17.81      -28.40     58.18 o
   9   7  19      366.94      573.93    100.49 o
 -12   8  19       27.85       45.73     92.71 o
 -11   8  19      321.25      510.31    109.55 o
 -10   8  19      340.09      265.16    101.49 o
  -9   8  19      104.60      241.74     95.56 o
  -8   8  19      112.50       85.71     84.72 o
  -7   8  19      130.72      102.99     77.62 o
  -6   8  19     1416.89     1365.80    208.10 o
  -5   8  19      832.39      780.42     91.35 o
  -4   8  19       59.77        7.00     54.58 o
  -3   8  19      955.77     1073.71     90.76 o
  -2   8  19      708.77      658.38     66.55 o
  -1   8  19      774.28      774.35     67.68 o
   0   8  19      315.77      366.01     39.48 o
   1   8  19     2710.19     2995.95    161.74 o
   2   8  19     1760.93     1608.80    120.35 o
   3   8  19        3.49      626.59    136.58 o
   4   8  19     1176.44     1148.19     97.04 o
   5   8  19      180.70      185.72     64.77 o
   6   8  19      183.51       95.37     53.97 o
   7   8  19       35.10      -24.78     59.22 o
   8   8  19      105.70       -5.31     57.60 o
   9   8  19       63.11       97.85     69.28 o
 -11   9  19      546.55      390.56    117.42 o
 -10   9  19      216.06      148.55     88.29 o
  -9   9  19       81.09      -61.28    159.18 o
  -8   9  19      212.13      128.72    143.13 o
  -7   9  19       65.39      133.50     77.40 o
  -6   9  19       94.09      120.28     65.53 o
  -5   9  19        4.27      131.62     65.56 o
  -4   9  19       94.34      213.50     60.89 o
  -3   9  19     2689.19     2857.82    141.67 o
  -2   9  19        9.23      -13.50     48.08 o
  -1   9  19      434.96      429.99     60.70 o
   0   9  19       79.07       34.55     45.43 o
   1   9  19      251.94      148.83     65.43 o
   2   9  19        6.89      -26.13     56.20 o
   3   9  19      416.00      783.39    110.76 o
   4   9  19      180.21      258.49    108.62 o
   5   9  19      800.00      655.55    121.80 o
   6   9  19       94.89      103.62    108.23 o
   7   9  19        1.76       19.36     76.78 o
   8   9  19       60.45      118.80     80.61 o
   9   9  19      375.04      591.11    135.01 o
 -11  10  19        2.89      175.78     97.92 o
 -10  10  19        5.61      -59.46     89.03 o
  -9  10  19      101.16      -21.57    205.24 o
  -8  10  19        0.86      -86.50     86.50 o
  -7  10  19      706.09      687.06    127.21 o
  -6  10  19     3752.54     4131.54    184.34 o
  -5  10  19      261.43      221.80     68.01 o
  -4  10  19        9.79      -23.97     49.90 o
  -3  10  19      528.70      470.67     71.58 o
  -2  10  19        5.07       48.35     58.82 o
  -1  10  19      173.78      173.18     53.89 o
   0  10  19      321.12      454.25     69.36 o
   1  10  19       77.36      194.39     73.85 o
   2  10  19       18.16       97.43     66.84 o
   3  10  19       54.28      196.51     71.79 o
   4  10  19      332.99      542.66    141.83 o
   5  10  19       10.20      -18.65    185.64 o
   6  10  19       58.28       57.87     74.31 o
   7  10  19        3.57      -32.55     81.50 o
   8  10  19       34.12       18.99     83.16 o
 -10  11  19        0.14       54.74     90.18 o
  -9  11  19      120.63      144.29     95.25 o
  -8  11  19      106.50      272.62    222.98 o
  -7  11  19       23.76       13.35     79.96 o
  -6  11  19      146.41      171.29     67.92 o
  -5  11  19       33.53       64.73     62.09 o
  -4  11  19      285.53      238.13     68.22 o
  -3  11  19       50.23       -8.02     51.80 o
  -2  11  19       90.63      115.69     56.78 o
  -1  11  19       38.98       28.52     50.44 o
   0  11  19       78.93       53.34     50.87 o
   1  11  19     1515.18     1426.91    107.38 o
   2  11  19      672.05      670.31     94.30 o
   3  11  19      495.76      479.30     84.51 o
   4  11  19      139.63      298.31     72.83 o
   5  11  19       65.29      109.39    134.16 o
   6  11  19      416.53      364.06     81.85 o
   7  11  19      572.78      568.63    105.52 o
  -9  12  19      270.46      277.39    115.62 o
  -8  12  19       40.93       12.45     81.59 o
  -7  12  19       33.31       15.11    104.73 o
  -6  12  19     1433.53     1307.64    158.35 o
  -5  12  19     1181.81     1035.05     95.06 o
  -4  12  19     2697.15     2536.63    137.62 o
  -3  12  19     1258.37     1340.38    110.46 o
  -2  12  19      396.74      261.17     70.68 o
  -1  12  19       99.65      145.13     53.14 o
   0  12  19       75.93       58.13     51.79 o
   1  12  19      173.19      199.04     62.81 o
   2  12  19      610.15      643.10     96.96 o
   3  12  19      149.05      138.15     68.57 o
   4  12  19     1587.32     1487.56    117.02 o
   5  12  19      470.18      512.35     89.64 o
   6  12  19       15.89      -50.39     78.45 o
   7  12  19      145.67      -51.82     98.18 o
  -8  13  19        2.05       50.01     85.56 o
  -7  13  19      298.23      407.76    125.44 o
  -6  13  19       19.67       77.63     87.26 o
  -5  13  19      276.11      330.49     86.49 o
  -4  13  19      159.30      139.86     60.01 o
  -3  13  19     1282.09     1071.61    101.28 o
  -2  13  19       78.76       94.70     69.58 o
  -1  13  19      472.10      447.08     66.26 o
   0  13  19      752.39      536.47     79.39 o
   1  13  19      812.80      933.52     96.22 o
   2  13  19      276.75      235.52     72.26 o
   3  13  19      326.23      290.07     88.61 o
   4  13  19      340.27      492.88     99.44 o
   5  13  19        4.37      152.42     85.42 o
   6  13  19      183.49      454.69     98.25 o
  -7  14  19      142.63      320.80    220.03 o
  -6  14  19     1383.52     1115.21    126.76 o
  -5  14  19        0.01       85.83     76.19 o
  -4  14  19     1015.06     1012.35    119.84 o
  -3  14  19      294.45      275.36     82.19 o
  -2  14  19      115.97      199.96     77.89 o
  -1  14  19        5.41       11.01     56.45 o
   0  14  19      452.87      697.64    110.16 o
   1  14  19       93.02       50.89     69.71 o
   2  14  19       39.78       35.75    129.08 o
   3  14  19      403.41      664.42    134.89 o
   4  14  19       71.31      213.89    230.55 o
  -5  15  19       36.36      150.99     79.11 o
  -4  15  19       37.78      112.03     70.53 o
  -3  15  19      832.73      734.97    104.69 o
  -2  15  19      315.53      195.87     75.37 o
  -1  15  19      137.14      126.96     62.09 o
   0  15  19       84.34       65.03     75.69 o
   1  15  19       25.74       59.26     71.05 o
   2  15  19      107.21       85.32     77.38 o
   3  15  19     1297.57     1208.46    163.85 o
  -2  16  19        7.87      123.59    102.60 o
  -1  16  19        1.59       41.28    126.15 o
   0  16  19      108.83       67.41     78.85 o
 -13   0  20     4465.73     4304.94    233.61 o
 -12   0  20     3565.49     3253.48    183.39 o
 -11   0  20     4225.28     4278.19    200.30 o
 -10   0  20     8452.71     8205.54    260.83 o
  -9   0  20     6909.28     6900.41    285.49 o
  -8   0  20     2503.77     2116.49    168.82 o
  -7   0  20     3577.46     3426.47    318.28 o
  -6   0  20      342.48      502.08     84.95 o
  -5   0  20      671.09      638.93    212.57 o
  -4   0  20     2219.82     2021.12    128.29 o
  -3   0  20     6392.63     6132.08    164.47 o
  -2   0  20    17494.82    17348.03    264.69 o
  -1   0  20    11606.07    11715.86    222.79 o
   0   0  20     5131.46     5007.15    144.54 o
   1   0  20     2234.40     2245.95    175.38 o
   2   0  20       18.54        7.57     75.30 o
   3   0  20       77.86      113.29     92.59 o
   4   0  20     8676.26     8092.28    386.22 o
   5   0  20     1293.17     1142.02    115.65 o
   6   0  20      166.16      111.22     75.15 o
   7   0  20     2549.14     2415.55    222.57 o
   8   0  20      780.24      859.28    162.62 o
   9   0  20     2979.76     3362.66    331.36 o
  10   0  20     1721.87     1823.94    265.08 o
 -13   1  20       15.74       42.24     53.51 o
 -12   1  20      705.86      720.99     68.48 o
 -11   1  20      246.69      261.54     53.88 o
 -10   1  20     6633.08     6664.95    165.75 o
  -9   1  20    13848.30    13659.82    216.30 o
  -8   1  20    11727.02    11854.89    282.75 o
  -7   1  20     6803.33     6972.45    160.61 o
  -6   1  20     5279.53     5345.58    135.94 o
  -5   1  20     2672.98     2798.96     97.78 o
  -4   1  20       10.67       -0.14     32.43 o
  -3   1  20    14480.80    13408.37    158.43 o
  -2   1  20     3464.14     3574.97     87.35 o
  -1   1  20       25.82       31.08     27.85 o
   0   1  20     1076.28     1196.56     52.54 o
   1   1  20      614.03      569.58     45.66 o
   2   1  20     6076.09     6208.76    158.02 o
   3   1  20     9768.36     9542.92    307.92 o
   4   1  20     7822.69     7760.25    266.23 o
   5   1  20     8381.72     8207.97    198.78 o
   6   1  20    19763.87    20797.05    329.36 o
   7   1  20     2323.13     3026.24    143.29 o
   8   1  20     1106.38     1220.06     99.75 o
   9   1  20      310.28      365.36     74.53 o
  10   1  20      100.24      173.00     90.62 o
 -13   2  20     1328.72     1477.50    110.77 o
 -12   2  20     1429.88     1200.44     85.75 o
 -11   2  20     3093.76     3232.77    122.85 o
 -10   2  20     4610.54     4709.38    140.53 o
  -9   2  20      577.89      637.51     64.92 o
  -8   2  20      287.15      278.37     54.44 o
  -7   2  20     1055.65     1159.41     71.53 o
  -6   2  20       33.40       93.53     35.92 o
  -5   2  20     1037.41      925.02     80.98 o
  -4   2  20     2757.54     2787.50     93.49 o
  -3   2  20     8854.89     8742.63    128.07 o
  -2   2  20    33094.93    32952.48    255.11 o
  -1   2  20    10200.08    10576.21    174.00 o
   0   2  20    15275.36    15595.40    273.05 o
   1   2  20     3643.31     4008.96    104.19 o
   2   2  20      861.74     1060.20     76.88 o
   3   2  20      809.45      796.59     95.42 o
   4   2  20     5367.86     5606.93    179.46 o
   5   2  20     3530.51     3416.44    148.51 o
   6   2  20        0.25      -54.91     54.91 o
   7   2  20     1228.04     1139.47     91.00 o
   8   2  20      575.10      465.74     73.04 o
   9   2  20     1935.93     2053.54    131.02 o
  10   2  20     2367.66     2558.55    168.37 o
 -13   3  20      182.22      259.09     67.68 o
 -12   3  20      619.44      673.83     70.08 o
 -11   3  20      330.09      283.76     57.70 o
 -10   3  20     2030.19     1906.69     98.98 o
  -9   3  20     4605.52     4766.53    144.20 o
  -8   3  20     2745.95     2769.71    108.47 o
  -7   3  20     9565.57     9645.86    214.34 o
  -6   3  20    15891.02    15245.37    229.90 o
  -5   3  20       28.86       42.81     33.99 o
  -4   3  20      598.51      544.65     48.91 o
  -3   3  20     7459.40     7318.51    105.08 o
  -2   3  20     1473.08     1505.00     49.22 o
  -1   3  20      269.36      276.04     29.98 o
   0   3  20     5107.60     5485.20    115.31 o
   1   3  20      648.59      651.54     43.24 o
   2   3  20      121.65       82.06     30.25 o
   3   3  20     3526.36     3730.17    113.27 o
   4   3  20     1054.27      984.67    184.90 o
   5   3  20     2851.29     3362.19    145.33 o
   6   3  20    12600.60    13166.82    259.73 o
   7   3  20     1736.39     1702.89    112.19 o
   8   3  20        6.95       84.92     57.41 o
   9   3  20       17.23      152.16     63.34 o
  10   3  20       16.48       35.06     62.34 o
 -13   4  20     1855.45     2006.19    165.75 o
 -12   4  20      207.92      175.91     52.47 o
 -11   4  20       97.21      179.50     53.17 o
 -10   4  20      420.58      480.61     59.87 o
  -9   4  20       90.92       24.86     53.27 o
  -8   4  20       31.12       54.87     39.78 o
  -7   4  20      378.42      432.64     49.59 o
  -6   4  20     2775.67     2784.38    113.67 o
  -5   4  20       94.40       56.10     49.22 o
  -4   4  20      946.08      783.23     40.07 o
  -3   4  20     8574.00     8325.69    127.26 o
  -2   4  20    19096.66    19293.82    222.00 o
  -1   4  20    11019.83    11043.31    135.36 o
   0   4  20     8423.36     7901.04    339.67 o
   1   4  20    11785.95    11519.60    202.07 o
   2   4  20     6050.33     5908.46    202.82 o
   3   4  20      506.53      579.43    208.16 o
   4   4  20     2032.78     2137.91    146.14 o
   5   4  20       31.91        7.14     65.96 o
   6   4  20      733.88      765.69     68.66 o
   7   4  20      313.55      249.13     63.45 o
   8   4  20      141.31      141.12     73.72 o
   9   4  20     2992.09     3011.42    157.65 o
  10   4  20     6059.00     6631.08    235.07 o
 -12   5  20      151.60       65.29     78.46 o
 -11   5  20       10.76      -53.52     77.16 o
 -10   5  20     2644.82     2517.28    134.36 o
  -9   5  20     4482.47     4538.28    143.38 o
  -8   5  20     5005.66     4829.32    138.03 o
  -7   5  20     5439.46     5329.74    158.88 o
  -6   5  20    22544.82    22090.35    241.18 o
  -5   5  20     2893.36     2601.96    100.96 o
  -4   5  20     3597.47     3573.47     84.39 o
  -3   5  20     1488.13     1380.42     45.27 o
  -2   5  20       87.16       77.32     17.09 o
  -1   5  20        0.14       40.50     24.99 o
   0   5  20     2827.48     2907.96     81.59 o
   1   5  20      748.38      743.52     43.21 o
   2   5  20     2294.76     2341.11    129.43 o
   3   5  20     8663.81     8197.21    184.84 o
   4   5  20     5318.72     5076.44    157.99 o
   5   5  20     8519.01     8695.02    249.24 o
   6   5  20    10165.71    10291.42    292.79 o
   7   5  20      291.26      179.94     62.34 o
   8   5  20       77.35       63.99     57.87 o
   9   5  20      252.58      177.37     65.91 o
  10   5  20      513.38      604.74     91.81 o
 -12   6  20     3006.73     3267.34    207.56 o
 -11   6  20     1038.96     1051.54    123.98 o
 -10   6  20      761.72      724.55    259.48 o
  -9   6  20      242.12       65.02     77.87 o
  -8   6  20     3216.56     3203.02    151.10 o
  -7   6  20     4783.60     4719.72    172.04 o
  -6   6  20       44.15       52.40     35.33 o
  -5   6  20      221.34      257.80     35.17 o
  -4   6  20     4138.23     3639.63     68.86 o
  -3   6  20     3839.44     3657.42     89.61 o
  -2   6  20     4736.77     5036.85    101.87 o
  -1   6  20     3710.44     3721.42     93.41 o
   0   6  20     5818.57     6243.71    143.90 o
   1   6  20    13726.91    13057.53    368.41 o
   2   6  20     6701.55     6830.10    138.54 o
   3   6  20     4422.75     4285.18    182.73 o
   4   6  20      387.80      396.98     69.06 o
   5   6  20     1248.75     1167.72    106.30 o
   6   6  20       79.54       43.54     63.43 o
   7   6  20      288.44      232.37     67.08 o
   8   6  20        6.52       57.63     66.90 o
   9   6  20     1343.81     1547.44    122.54 o
 -12   7  20      431.14      525.36    112.43 o
 -11   7  20      732.71      794.80    133.50 o
 -10   7  20     3364.01     3444.12    476.14 o
  -9   7  20     2603.74     2753.71    211.13 o
  -8   7  20     3038.39     3401.07    229.48 o
  -7   7  20    13577.60    13203.62    414.63 o
  -6   7  20     9186.38     9446.46    349.39 o
  -5   7  20     1883.62     1941.94    173.71 o
  -4   7  20     1597.20     1547.29     79.12 o
  -3   7  20      144.11      102.26     25.58 o
  -2   7  20      596.85      558.88     43.03 o
  -1   7  20     1880.91     1945.29     76.37 o
   0   7  20        0.95       26.82     33.61 o
   1   7  20      277.38      393.32     70.80 o
   2   7  20    12416.65    12482.91    272.03 o
   3   7  20    16450.74    16588.65    305.63 o
   4   7  20    12573.36    12283.09    282.84 o
   5   7  20    14930.34    14700.24    324.89 o
   6   7  20     4759.75     5153.90    183.95 o
   7   7  20     1427.11     1451.19    111.38 o
   8   7  20     2605.49     2505.40    143.53 o
   9   7  20     2292.51     2290.57    144.87 o
 -11   8  20     2411.89     2562.81    226.85 o
 -10   8  20      314.17      248.79    120.04 o
  -9   8  20      392.30      293.57     92.86 o
  -8   8  20     1962.83     1795.73    175.85 o
  -7   8  20     2885.12     3236.34    161.97 o
  -6   8  20      182.32      312.14    129.28 o
  -5   8  20      337.23      338.21     67.65 o
  -4   8  20      698.00      900.95     83.28 o
  -3   8  20     5951.23     6337.04    171.21 o
  -2   8  20     9580.70     9912.85    212.42 o
  -1   8  20     2842.14     2956.13    120.31 o
   0   8  20     4537.58     4518.80    119.80 o
   1   8  20     7059.64     6851.89    237.95 o
   2   8  20     3148.92     3272.40    148.76 o
   3   8  20     1274.53     1362.70    166.98 o
   4   8  20     6078.09     5558.49    278.92 o
   5   8  20      494.73      526.43    139.37 o
   6   8  20       67.63      132.45     72.18 o
   7   8  20      628.51      714.84    105.72 o
   8   8  20      352.52      304.41     84.17 o
   9   8  20     2239.47     2407.39    258.77 o
 -11   9  20      622.05      715.06    146.83 o
 -10   9  20     4475.61     4480.13    287.12 o
  -9   9  20      885.69      905.47    143.02 o
  -8   9  20     1294.76     1428.14    166.55 o
  -7   9  20     4748.22     4956.44    201.09 o
  -6   9  20    10918.42    11173.68    297.45 o
  -5   9  20      487.87      504.76    110.09 o
  -4   9  20       33.40       39.77     51.32 o
  -3   9  20      872.62      899.65     85.43 o
  -2   9  20        6.32      -42.74     46.44 o
  -1   9  20       86.90      140.49     49.60 o
   0   9  20      815.72      708.55     70.44 o
   1   9  20       42.94       45.73     64.44 o
   2   9  20     6622.98     6656.38    210.66 o
   3   9  20     8406.07     8848.21    410.71 o
   4   9  20     5536.22     5598.40    371.41 o
   5   9  20     2249.89     2220.61    307.09 o
   6   9  20     4419.47     4502.22    222.20 o
   7   9  20      691.44      809.94    110.01 o
   8   9  20     1449.00     1348.25    138.53 o
 -10  10  20      119.84       36.41     86.41 o
  -9  10  20      150.11      137.65     86.43 o
  -8  10  20      407.71      274.59    101.44 o
  -7  10  20     3132.71     3038.56    228.47 o
  -6  10  20      738.59      753.34     96.03 o
  -5  10  20     2417.41     2345.15    201.32 o
  -4  10  20     4943.54     4957.42    180.01 o
  -3  10  20     5958.40     6306.91    201.01 o
  -2  10  20    10326.82    10653.39    234.35 o
  -1  10  20     5318.14     5347.58    169.36 o
   0  10  20     6017.21     6095.54    180.51 o
   1  10  20     5068.00     5168.51    208.80 o
   2  10  20     2155.93     2345.81    153.97 o
   3  10  20       67.75      268.94     68.54 o
   4  10  20     1498.41     1551.66    165.37 o
   5  10  20      317.16      263.45    110.84 o
   6  10  20       27.14      -77.99     77.99 o
   7  10  20        0.52      -68.11     76.77 o
   8  10  20        2.02      -76.78     83.47 o
 -10  11  20     1471.20     1313.41    171.06 o
  -9  11  20     2697.54     2562.03    254.09 o
  -8  11  20     1032.91      791.94    196.59 o
  -7  11  20     3536.07     3407.99    247.05 o
  -6  11  20     4499.02     4651.23    206.02 o
  -5  11  20     1802.36     1877.21    163.57 o
  -4  11  20     1690.83     1695.86    116.40 o
  -3  11  20     2446.52     2316.86    131.38 o
  -2  11  20     2627.08     2427.14    120.35 o
  -1  11  20      473.45      419.06     74.53 o
   0  11  20      222.66      201.15     54.24 o
   1  11  20      468.17      395.80    100.66 o
   2  11  20      573.31      578.51     92.66 o
   3  11  20      760.59      853.14     94.29 o
   4  11  20      838.20      956.24     99.30 o
   5  11  20     1540.25     1525.13    296.69 o
   6  11  20      843.60      870.71    114.29 o
   7  11  20      145.21       10.28     73.95 o
  -9  12  20      426.34      519.98    122.08 o
  -8  12  20      346.39      529.76    125.54 o
  -7  12  20      958.28      883.43    137.62 o
  -6  12  20       20.59      -37.76     80.76 o
  -5  12  20      574.12      583.76     81.31 o
  -4  12  20     2215.99     2212.38    131.68 o
  -3  12  20     4448.08     4942.88    192.50 o
  -2  12  20     6658.98     6827.22    233.05 o
  -1  12  20     3041.89     3218.52    139.12 o
   0  12  20     2965.57     3281.56    161.38 o
   1  12  20     2384.58     2466.00    142.19 o
   2  12  20     2046.90     2003.95    179.14 o
   3  12  20      345.06      322.43    143.88 o
   4  12  20      888.31     1017.29    104.74 o
   5  12  20      163.50       40.53     68.09 o
   6  12  20      218.53      151.06     77.66 o
  -8  13  20     3252.73     3519.52    281.56 o
  -7  13  20     3470.72     3096.40    364.04 o
  -6  13  20     5012.10     4819.07    237.27 o
  -5  13  20      800.59      681.06     98.09 o
  -4  13  20      294.36      102.20     58.29 o
  -3  13  20      934.54      930.56     94.27 o
  -2  13  20      295.98      188.12     61.12 o
  -1  13  20       16.77        6.15     52.02 o
   0  13  20      473.04      501.12     83.06 o
   1  13  20      259.15      182.00     62.39 o
   2  13  20     2038.50     2093.62    158.92 o
   3  13  20     2603.93     2868.96    185.57 o
   4  13  20     2932.87     2713.93    257.93 o
   5  13  20     3701.37     4069.91    220.54 o
  -7  14  20      955.85      816.87    141.09 o
  -6  14  20      448.30      357.73     87.16 o
  -5  14  20       11.76      -71.32     71.32 o
  -4  14  20      323.18      305.17     81.81 o
  -3  14  20     1381.21     1250.54    152.67 o
  -2  14  20     4234.01     4454.13    225.50 o
  -1  14  20     1295.54     1475.71    108.04 o
   0  14  20     3289.37     3490.62    175.63 o
   1  14  20     2713.07     2720.19    158.72 o
   2  14  20       15.72       53.25     73.63 o
   3  14  20       10.72      -10.99     80.31 o
   4  14  20      108.78      396.68    302.19 o
  -5  15  20      390.65      287.13    117.33 o
  -4  15  20      766.83      568.13    101.66 o
  -3  15  20     1441.65     1679.64    149.30 o
  -2  15  20       56.01       17.31     67.28 o
  -1  15  20      554.56      548.43     82.33 o
   0  15  20        5.33       -0.33     70.12 o
   1  15  20      605.36      597.92    105.53 o
   2  15  20     2437.44     2259.79    173.48 o
 -13   1  21       46.87       24.85     59.19 o
 -12   1  21      178.24      126.71     71.68 o
 -11   1  21      282.49      403.39     59.02 o
 -10   1  21        3.55      170.28     49.57 o
  -9   1  21      723.57      745.26     63.76 o
  -8   1  21      997.22     1116.63     79.62 o
  -7   1  21     2512.23     2536.06    128.05 o
  -6   1  21       66.94      115.38     39.50 o
  -5   1  21       70.35       72.68     38.69 o
  -4   1  21      230.01      249.56     47.61 o
  -3   1  21      256.56      311.30     36.86 o
  -2   1  21      157.60      261.93     35.45 o
  -1   1  21       35.83       74.17     33.61 o
   0   1  21      863.14      940.50     59.19 o
   1   1  21     4125.98     3989.24    110.31 o
   2   1  21       22.94      294.24     49.49 o
   3   1  21      177.73      282.53     79.33 o
   4   1  21      354.66      648.26    107.09 o
   5   1  21       14.66       57.16     54.91 o
   6   1  21      298.94      348.92     71.46 o
   7   1  21      444.57      425.34     68.95 o
   8   1  21      149.53      204.64     96.50 o
   9   1  21        1.00      -42.78     90.29 o
  10   1  21      142.58      227.63    102.17 o
 -13   2  21       27.67      110.63     56.52 o
 -12   2  21       59.16      -11.10     60.80 o
 -11   2  21       56.53       87.36     56.81 o
 -10   2  21     1046.38     1162.51     83.68 o
  -9   2  21       68.62       93.06     40.30 o
  -8   2  21        3.04       20.33     42.23 o
  -7   2  21       12.80       55.76     42.03 o
  -6   2  21     2481.96     2244.85     94.06 o
  -5   2  21      858.35      843.88     59.94 o
  -4   2  21     1306.38     1342.47     71.07 o
  -3   2  21      461.81      454.77     39.68 o
  -2   2  21      173.49      591.65     51.24 o
  -1   2  21        3.95      216.24     47.01 o
   0   2  21        7.96      237.36     42.87 o
   1   2  21     2016.61     1849.99     89.57 o
   2   2  21     1462.86     1666.39     83.59 o
   3   2  21     1016.96     1149.63    109.10 o
   4   2  21     1323.32     1276.24    119.20 o
   5   2  21      282.38      284.48     70.92 o
   6   2  21      316.10      215.55     55.12 o
   7   2  21        2.40      -36.20     52.82 o
   8   2  21       31.04       83.28     58.31 o
   9   2  21      214.41      248.64     69.44 o
  10   2  21      514.88      657.72    105.25 o
 -13   3  21       27.46       92.47     54.91 o
 -12   3  21       13.17       -2.75     67.75 o
 -11   3  21      145.83      150.85     46.11 o
 -10   3  21       23.48      -54.85     54.85 o
  -9   3  21     1406.51     1502.39     87.97 o
  -8   3  21     1262.43     1170.52     77.43 o
  -7   3  21      642.53      583.64     57.72 o
  -6   3  21      152.83      278.92     48.55 o
  -5   3  21        7.55       -6.13     33.75 o
  -4   3  21       15.08       15.48     27.69 o
  -3   3  21      323.66      386.68     32.95 o
  -2   3  21      161.99      284.93     42.02 o
  -1   3  21        7.85       34.57     22.96 o
   0   3  21     3108.50     3287.92     95.37 o
   1   3  21     1233.04     1194.68     57.77 o
   2   3  21      361.07      496.71     60.69 o
   3   3  21      296.01      336.99     45.16 o
   4   3  21       23.30       61.04     64.23 o
   5   3  21     1084.28     1251.51     96.33 o
   6   3  21       29.11       79.89     57.55 o
   7   3  21      386.71      373.36     64.16 o
   8   3  21       16.40      -31.85     55.85 o
   9   3  21        1.74       59.28     59.24 o
  10   3  21       26.47       19.41     64.43 o
 -12   4  21       32.46      -60.11     60.11 o
 -11   4  21        0.19        7.40     41.42 o
 -10   4  21       31.66      -29.74     53.72 o
  -9   4  21      898.96      666.76     72.05 o
  -8   4  21     3790.30     3526.26    142.22 o
  -7   4  21      394.29      355.70     56.30 o
  -6   4  21      158.00      219.18     44.88 o
  -5   4  21      641.51      722.30     57.01 o
  -4   4  21      824.88      925.92     45.51 o
  -3   4  21      158.84      222.21     24.60 o
  -2   4  21     4592.12     4165.07     77.74 o
  -1   4  21     2796.29     2893.05     70.23 o
   0   4  21      256.85      454.10     72.51 o
   1   4  21     3026.06     3034.74    111.35 o
   2   4  21       38.09      108.07     56.32 o
   3   4  21       63.09      -16.77     73.25 o
   4   4  21     3106.27     3158.03    177.60 o
   5   4  21      795.17      661.01     98.99 o
   6   4  21      379.07      262.79     70.64 o
   7   4  21      469.91      482.67     71.94 o
   8   4  21      335.76      307.70     69.53 o
   9   4  21        0.28       50.28     67.17 o
  10   4  21      228.34      469.87    131.57 o
 -12   5  21      520.54      713.48    117.81 o
 -11   5  21      148.45       85.49     90.95 o
 -10   5  21        0.39       -3.32     47.48 o
  -9   5  21      694.07      684.92     68.56 o
  -8   5  21       41.53       73.57     44.03 o
  -7   5  21       21.89      -21.27     45.27 o
  -6   5  21     1240.09     1556.27    132.36 o
  -5   5  21      204.47      231.20     39.40 o
  -4   5  21      123.76      108.24     26.92 o
  -3   5  21      545.73      485.83     35.72 o
  -2   5  21      215.66      244.06     37.10 o
  -1   5  21      275.54      336.84     45.20 o
   0   5  21     1275.61     1422.75     84.75 o
   1   5  21      239.25      172.94     38.34 o
   2   5  21      498.92      692.31     81.96 o
   3   5  21      253.45      204.33     46.75 o
   4   5  21      111.92       33.69     60.17 o
   5   5  21      765.06      758.20     92.01 o
   6   5  21      325.45      441.60     76.62 o
   7   5  21      599.34      616.61     80.23 o
   8   5  21     1053.59     1078.76     99.26 o
   9   5  21      933.51      789.14     93.16 o
 -12   6  21        0.27      217.63    104.95 o
 -11   6  21       52.41       93.99     85.20 o
 -10   6  21        2.79        3.36    112.24 o
  -9   6  21      117.69      333.47    103.61 o
  -8   6  21      729.96      751.11    173.33 o
  -7   6  21      111.00      200.08     56.11 o
  -6   6  21       12.30       82.15     43.34 o
  -5   6  21        0.09       16.29     27.02 o
  -4   6  21      714.54      673.84     58.50 o
  -3   6  21      194.77      195.95     38.11 o
  -2   6  21     1999.94     1928.45     80.66 o
  -1   6  21     2354.77     2404.27     91.39 o
   0   6  21      201.39      372.98     79.24 o
   1   6  21      571.85      831.71     64.54 o
   2   6  21      395.89      538.86     79.29 o
   3   6  21      778.43      551.05     91.49 o
   4   6  21        9.85       12.23     55.47 o
   5   6  21        2.26       21.13     59.84 o
   6   6  21        0.47        8.28     57.22 o
   7   6  21       42.12       -1.61     64.68 o
   8   6  21       11.96       45.64     57.85 o
   9   6  21      173.77      173.19     73.37 o
 -12   7  21      124.46       79.67    100.06 o
 -11   7  21      112.62      203.07    105.30 o
 -10   7  21       56.02      151.80     93.84 o
  -9   7  21        0.66       33.54    142.93 o
  -8   7  21       21.88      194.65     98.75 o
  -7   7  21       84.00      113.49     99.98 o
  -6   7  21      264.60      769.29    158.72 o
  -5   7  21       35.14      141.18     80.80 o
  -4   7  21      141.10      143.04     55.11 o
  -3   7  21      189.09      132.74     30.17 o
  -2   7  21        0.67        0.37     32.22 o
  -1   7  21      537.34      413.26     45.34 o
   0   7  21     3879.08     3772.88    114.90 o
   1   7  21      519.38      645.86     88.65 o
   2   7  21     2991.34     2970.43    106.93 o
   3   7  21      709.63      817.78    116.56 o
   4   7  21     3864.38     3798.54    167.70 o
   5   7  21      896.15     1040.25    128.23 o
   6   7  21        0.18       33.31     60.33 o
   7   7  21       44.75      174.20     86.25 o
   8   7  21       16.31       96.65     61.47 o
   9   7  21      352.67      370.17     98.94 o
 -11   8  21      210.81      362.19    129.84 o
 -10   8  21        1.54       84.50     89.17 o
  -9   8  21      360.23      265.87    120.99 o
  -8   8  21      943.56      807.79    132.31 o
  -7   8  21      162.44      192.91     73.44 o
  -6   8  21      726.12      795.54     94.39 o
  -5   8  21        0.22       18.21     56.03 o
  -4   8  21     1413.15     1233.06    111.91 o
  -3   8  21     1227.10     1101.42     97.16 o
  -2   8  21       20.94      172.44     74.30 o
  -1   8  21       95.90      118.41     49.32 o
   0   8  21       58.73      306.71     64.85 o
   1   8  21     1238.97     1356.11    103.60 o
   2   8  21      681.49     1006.13     95.87 o
   3   8  21       36.72      201.58    113.68 o
   4   8  21      284.03      401.87    114.07 o
   5   8  21      128.20      105.13     94.99 o
   6   8  21      249.49      213.81     81.37 o
   7   8  21      451.53      508.16     98.65 o
   8   8  21       23.78       15.10     77.42 o
 -11   9  21      188.55      199.39    102.48 o
 -10   9  21      326.74      368.72    118.87 o
  -9   9  21       83.73      101.01     78.93 o
  -8   9  21       17.92      -78.61     78.61 o
  -7   9  21       17.84      103.23     63.14 o
  -6   9  21        3.09      124.63     74.74 o
  -5   9  21        2.75       -4.18     61.47 o
  -4   9  21       29.17       55.38     47.81 o
  -3   9  21        7.58       -8.30     48.04 o
  -2   9  21       10.45      -14.87     48.63 o
  -1   9  21        3.13       -2.29     49.94 o
   0   9  21       75.43      133.36     50.34 o
   1   9  21       46.27      124.65     55.62 o
   2   9  21       72.98      205.66     93.51 o
   3   9  21       73.56      116.38     68.31 o
   4   9  21      747.78      877.31    130.99 o
   5   9  21      209.08       98.64     83.11 o
   6   9  21      116.11      263.21     89.95 o
   7   9  21      460.59      272.27     86.11 o
   8   9  21      266.73      262.01     83.36 o
 -10  10  21      126.33       46.44     89.42 o
  -9  10  21       52.00      -63.06     91.06 o
  -8  10  21      119.04       84.33     80.32 o
  -7  10  21      276.81      450.53    261.79 o
  -6  10  21      596.85      557.00     90.55 o
  -5  10  21        0.94      -12.75     62.58 o
  -4  10  21       15.20        4.46     57.00 o
  -3  10  21      158.40      169.05     56.87 o
  -2  10  21        1.95       72.37     54.64 o
  -1  10  21       87.11      110.23     93.26 o
   0  10  21       46.44       61.31     59.54 o
   1  10  21      123.80      135.80     61.37 o
   2  10  21      379.09      443.23     89.14 o
   3  10  21       62.22       71.71     57.92 o
   4  10  21      369.31      457.31     86.32 o
   5  10  21      456.91      283.85     93.87 o
   6  10  21      195.45      130.57     76.71 o
   7  10  21      731.45      572.08    127.52 o
  -9  11  21      807.60      930.59    271.04 o
  -8  11  21        0.13      128.74    226.76 o
  -7  11  21      967.38      941.49    146.01 o
  -6  11  21      255.48      279.55     81.56 o
  -5  11  21       96.61       25.12     52.45 o
  -4  11  21        4.69       20.89     58.44 o
  -3  11  21      359.92      670.87     85.02 o
  -2  11  21        7.91      135.64     76.87 o
  -1  11  21     1280.82     1238.02     92.01 o
   0  11  21      809.02     1025.55     98.20 o
   1  11  21       61.48       32.09     58.85 o
   2  11  21       14.94       87.65     69.54 o
   3  11  21       54.59       85.07     70.34 o
   4  11  21        1.78       75.02     68.03 o
   5  11  21      114.90      166.91    100.37 o
   6  11  21      425.30      214.12    101.14 o
  -8  12  21        1.13      139.76     96.01 o
  -7  12  21        1.09       44.41     76.91 o
  -6  12  21      188.42      209.88     91.51 o
  -5  12  21      355.42      285.50     71.10 o
  -4  12  21     1918.70     1821.67    122.68 o
  -3  12  21     1537.98     1600.00    118.13 o
  -2  12  21      430.57      430.51     91.34 o
  -1  12  21      156.82      168.88     58.75 o
   0  12  21      750.16      863.23     94.67 o
   1  12  21      137.95      129.71     65.43 o
   2  12  21       28.25      -17.34    106.50 o
   3  12  21      418.77      666.62    105.11 o
   4  12  21     1209.32     1417.39    118.19 o
   5  12  21      253.68      173.37     76.00 o
   6  12  21       66.63      102.43    104.99 o
  -7  13  21      777.44      839.82    147.13 o
  -6  13  21      310.14      526.85     98.25 o
  -5  13  21      103.70       54.99     57.26 o
  -4  13  21        0.10       18.65     57.91 o
  -3  13  21     1481.06     1307.18    110.64 o
  -2  13  21      369.58      381.54     69.34 o
  -1  13  21     1289.56     1420.35    104.62 o
   0  13  21     2399.27     2403.26    146.99 o
   1  13  21      184.35      148.10     62.50 o
   2  13  21       82.24      183.33     71.63 o
   3  13  21      180.79      385.93     94.19 o
   4  13  21      142.06      136.01    102.01 o
   5  13  21       84.48      143.98     85.92 o
  -6  14  21        2.52       11.64     80.72 o
  -5  14  21        3.89       -5.18     74.02 o
  -4  14  21       43.32      -29.25    111.18 o
  -3  14  21       19.68       70.12     73.93 o
  -2  14  21       11.66      183.98     64.92 o
  -1  14  21      163.87      229.63     67.32 o
   0  14  21      419.32      528.80    116.57 o
   1  14  21      346.63      491.31     95.83 o
   2  14  21       15.73      -62.65     62.65 o
   3  14  21        2.24      115.59     89.47 o
  -4  15  21      148.55      173.47     83.00 o
  -3  15  21      308.84      356.67    154.42 o
  -2  15  21      452.60      340.68     74.79 o
  -1  15  21       72.55      181.89     68.87 o
   0  15  21      282.31      244.07     96.62 o
   1  15  21        2.19      -15.89     66.62 o
 -13   0  22     9162.35     9156.92    398.57 o
 -12   0  22     8712.96     8221.91    287.45 o
 -11   0  22     4865.59     4936.66    215.67 o
 -10   0  22     3174.66     3193.72    176.44 o
  -9   0  22     1266.63     1092.14    131.16 o
  -8   0  22       92.32      131.21     59.88 o
  -7   0  22      290.79      231.95     58.14 o
  -6   0  22     8754.48     8462.41    222.54 o
  -5   0  22     1735.15     1669.28    119.81 o
  -4   0  22    17805.43    16457.54    357.50 o
  -3   0  22     4518.97     4543.73    148.97 o
  -2   0  22    19480.23    19092.20    291.49 o
  -1   0  22    14053.55    13712.69    300.18 o
   0   0  22       22.34       54.02     62.10 o
   1   0  22       81.06       45.52     43.21 o
   2   0  22       70.77       60.10     55.54 o
   3   0  22     1138.46     1203.40    167.28 o
   4   0  22      376.03      575.98    137.92 o
   5   0  22     2169.57     2055.27    155.66 o
   6   0  22      576.99      471.40     92.98 o
   7   0  22      740.88      906.18    122.19 o
   8   0  22      623.27      566.44    111.62 o
   9   0  22       83.95      103.64    102.76 o
  10   0  22     1226.87     1273.88    243.73 o
 -13   1  22        2.06       70.40     59.45 o
 -12   1  22      123.09      121.44     52.98 o
 -11   1  22      113.04      279.11     69.38 o
 -10   1  22     2897.70     3016.63    117.12 o
  -9   1  22    10304.70    10580.29    218.26 o
  -8   1  22    11695.00    11275.63    217.78 o
  -7   1  22       64.83       77.49     39.75 o
  -6   1  22     5138.63     5330.74    141.57 o
  -5   1  22     9753.91     9723.40    182.43 o
  -4   1  22       17.52       42.48     36.84 o
  -3   1  22      126.00      161.56     31.83 o
  -2   1  22        9.92      103.21     37.73 o
  -1   1  22     8952.13     9006.33    155.23 o
   0   1  22     3577.16     3351.76    106.84 o
   1   1  22      659.50      704.58     54.46 o
   2   1  22       70.73      210.51     45.25 o
   3   1  22     6658.39     6560.42    242.72 o
   4   1  22    21186.34    19994.29    438.82 o
   5   1  22    10352.24    10324.91    264.81 o
   6   1  22    12977.28    13722.71    277.85 o
   7   1  22     3032.49     3104.16    145.28 o
   8   1  22        6.16       64.04     62.98 o
   9   1  22       49.85      128.27     65.41 o
  10   1  22      127.85       43.48    187.81 o
 -12   2  22     3713.88     3504.18    152.20 o
[truncated: 116,771 more chars]
